# Supplementary material for: ﻿Larval and adult morphology of Photuriselliptica Olivier (Coleoptera, Lampyridae) and a Halloweeny case of cave-dwelling firefly larva feeding on bat guano
Source: Zookeys. 2024 May 28;1203:71–94. doi: 10.3897/zookeys.1203.120341 (PMC11150872; doi:10.3897/zookeys.1203.120341)
Supplement: XML Treatment for Photuris elliptica [file zookeys.1203.120341-treatment1.xml]

<!DOCTYPE tp:taxon-treatment
  PUBLIC "-//TaxonX//DTD Taxonomic Treatment Publishing DTD v0 20100105//EN" "tax-treatment-NSO.dtd">
<tp:taxon-treatment xmlns:tp="http://www.plazi.org/taxpub"><tp:treatment-meta><kwd-group><label>Taxon classification</label><kwd>
                <named-content content-type="kingdom">Animalia</named-content>
              </kwd><kwd>
                <named-content content-type="order">Coleoptera</named-content>
              </kwd><kwd>
                <named-content content-type="family">Lampyridae</named-content>
              </kwd></kwd-group><mixed-citation publication-type="journal"><person-group><name><surname>Souto</surname><given-names>Paula M.</given-names></name><name><surname>Rosa</surname><given-names>Simone P.</given-names></name><name><surname>de A. Zampaulo</surname><given-names>Robson</given-names></name><name><surname>Rivera</surname><given-names>Sara C.</given-names></name><name><surname>Pellegrini</surname><given-names>Thais G.</given-names></name><name><surname>da Silveira</surname><given-names>Luiz F. L.</given-names></name></person-group><article-title>﻿Larval and adult morphology of <italic><tp:taxon-name><tp:taxon-name-part taxon-name-part-type="genus" reg="Photuris">Photuris</tp:taxon-name-part><tp:taxon-name-part taxon-name-part-type="species" reg="elliptica">elliptica</tp:taxon-name-part></tp:taxon-name></italic> Olivier (<tp:taxon-name><tp:taxon-name-part taxon-name-part-type="order">Coleoptera</tp:taxon-name-part></tp:taxon-name>, <tp:taxon-name><tp:taxon-name-part taxon-name-part-type="family">Lampyridae</tp:taxon-name-part></tp:taxon-name>) and a Halloweeny case of cave-dwelling firefly larva feeding on bat guano</article-title><source>Zookeys</source><day>28</day><month>05</month><year>2024</year><volume>1203</volume><fpage>71</fpage><lpage>94</lpage><pub-id pub-id-type="doi">10.3897/zookeys.1203.120341</pub-id></mixed-citation></tp:treatment-meta><tp:nomenclature><label>﻿</label><tp:taxon-name>
              <object-id xmlns:xlink="http://www.w3.org/1999/xlink" content-type="arpha" xlink:type="simple">BBAE3621-472A-54FA-B1BE-B48EC1744863</object-id>
              <tp:taxon-name-part taxon-name-part-type="genus" reg="Photuris">Photuris</tp:taxon-name-part>
              <tp:taxon-name-part taxon-name-part-type="species" reg="elliptica">elliptica</tp:taxon-name-part>
            </tp:taxon-name><tp:taxon-authority>E. Olivier, 1886</tp:taxon-authority><xref ref-type="fig" rid="F2">Figs 2</xref><xref ref-type="fig" rid="F3">, 3</xref><xref ref-type="fig" rid="F4">, 4</xref><xref ref-type="fig" rid="F5">, 5</xref><xref ref-type="fig" rid="F6">, 6</xref><xref ref-type="fig" rid="F7">, 7</xref><xref ref-type="fig" rid="F8">, 8</xref><xref ref-type="fig" rid="F9">, 9</xref><xref ref-type="fig" rid="F10">, 10</xref><xref ref-type="fig" rid="F11">, 11</xref></tp:nomenclature><tp:treatment-sec sec-type="Comparative diagnosis" id="SECID0EVOAC"><title>Comparative diagnosis.</title><p><bold>Larva</bold> (Figs <xref ref-type="fig" rid="F2">2</xref>–<xref ref-type="fig" rid="F4">4</xref>). Larvae of <italic><tp:taxon-name><tp:taxon-name-part taxon-name-part-type="genus" reg="Photuris">Photuris</tp:taxon-name-part><tp:taxon-name-part taxon-name-part-type="species" reg="elliptica">elliptica</tp:taxon-name-part></tp:taxon-name></italic> are remarkably different from other known congeneric larvae in its color pattern, with thoracic and abdominal mediotergites ochre with black trapezoidal spots medially, which are sometimes medially split (Figs <xref ref-type="fig" rid="F2">2A–D</xref>, <xref ref-type="fig" rid="F3">3A</xref>). Other species are brown, reddish brown or black with paler or darker lateral spots (<xref ref-type="bibr" rid="B3">Buschman 1984</xref>; <xref ref-type="bibr" rid="B37">Rosa 2007</xref>). The chaetotaxy of <italic><tp:taxon-name><tp:taxon-name-part taxon-name-part-type="genus" reg="Photuris">Photuris</tp:taxon-name-part><tp:taxon-name-part taxon-name-part-type="species" reg="elliptica">elliptica</tp:taxon-name-part></tp:taxon-name></italic> and <italic><tp:taxon-name><tp:taxon-name-part taxon-name-part-type="genus" reg="Photuris">P.</tp:taxon-name-part><tp:taxon-name-part taxon-name-part-type="species" reg="femoralis">femoralis</tp:taxon-name-part></tp:taxon-name></italic> is similar, differing by the presence of long, stout setae on anterior margin of pronotum in <italic><tp:taxon-name><tp:taxon-name-part taxon-name-part-type="genus" reg="Photuris">P.</tp:taxon-name-part><tp:taxon-name-part taxon-name-part-type="species" reg="elliptica">elliptica</tp:taxon-name-part></tp:taxon-name></italic> and shape of the longer stouter setae on posterior corners of mediotergite and laterotergite (Fig. <xref ref-type="fig" rid="F3">3A, B</xref>), which are stiff and acute in <italic><tp:taxon-name><tp:taxon-name-part taxon-name-part-type="genus" reg="Photuris">P.</tp:taxon-name-part><tp:taxon-name-part taxon-name-part-type="species" reg="elliptica">elliptica</tp:taxon-name-part></tp:taxon-name></italic> and subfoliaceous (somewhat flat, tip blunt) in <italic><tp:taxon-name><tp:taxon-name-part taxon-name-part-type="genus" reg="Photuris">P.</tp:taxon-name-part><tp:taxon-name-part taxon-name-part-type="species" reg="femoralis">femoralis.</tp:taxon-name-part></tp:taxon-name></italic> What is more, <italic><tp:taxon-name><tp:taxon-name-part taxon-name-part-type="genus" reg="Photuris">P.</tp:taxon-name-part><tp:taxon-name-part taxon-name-part-type="species" reg="elliptica">elliptica</tp:taxon-name-part></tp:taxon-name></italic> has one pair of parasagittal stouter, longer setae near midlength of pronotum (Fig. <xref ref-type="fig" rid="F3">3A</xref>) and the ventral stout setae of tibia is longer (about 5 times longer than fine setae) (Fig. <xref ref-type="fig" rid="F3">3E</xref>), while <italic><tp:taxon-name><tp:taxon-name-part taxon-name-part-type="genus" reg="Photuris">P.</tp:taxon-name-part><tp:taxon-name-part taxon-name-part-type="species" reg="femoralis">femoralis</tp:taxon-name-part></tp:taxon-name></italic> has two parasagittal pairs of setae near midlength of pronotum and ventral stout setae of tibia about 3 times longer than fine setae (see <xref ref-type="bibr" rid="B37">Rosa 2007</xref>).</p><fig id="F3" position="float" orientation="portrait"><object-id xmlns:xlink="http://www.w3.org/1999/xlink" content-type="doi" xlink:type="simple">10.3897/zookeys.1203.120341.figure3</object-id><object-id xmlns:xlink="http://www.w3.org/1999/xlink" content-type="arpha" xlink:type="simple">1D5D6CDE-D34E-5669-A1A7-DB9BDDFC62FE</object-id><label>Figure 3.</label><caption><p><italic><tp:taxon-name><tp:taxon-name-part taxon-name-part-type="genus" reg="Photuris">Photuris</tp:taxon-name-part><tp:taxon-name-part taxon-name-part-type="species" reg="elliptica">elliptica</tp:taxon-name-part></tp:taxon-name></italic> Olivier, larval morphology, mature larva <bold>A</bold> habitus dorsal view <bold>B</bold> habitus ventral view <bold>C</bold> head dorsal view <bold>D</bold> head ventral view <bold>D–F</bold> right pro-, meso- and metalegs lateral view. Black arrows indicate the parasagittal pair of stout setae. Scale bars: 1.0 mm (<bold>A, B</bold>); 0.5 mm (<bold>C–G</bold>).</p></caption><graphic xmlns:xlink="http://www.w3.org/1999/xlink" xlink:href="zookeys-1203-071_article-120341__-g003.jpg" position="float" orientation="portrait" xlink:type="simple" id="oo_1057187.jpg"><uri content-type="original_file" xlink:type="simple">https://binary.pensoft.net/fig/1057187</uri></graphic></fig><fig id="F4" position="float" orientation="portrait"><object-id xmlns:xlink="http://www.w3.org/1999/xlink" content-type="doi" xlink:type="simple">10.3897/zookeys.1203.120341.figure4</object-id><object-id xmlns:xlink="http://www.w3.org/1999/xlink" content-type="arpha" xlink:type="simple">B4E2783E-BCE0-56F9-9517-4ABE07344722</object-id><label>Figure 4.</label><caption><p><italic><tp:taxon-name><tp:taxon-name-part taxon-name-part-type="genus" reg="Photuris">Photuris</tp:taxon-name-part><tp:taxon-name-part taxon-name-part-type="species" reg="elliptica">elliptica</tp:taxon-name-part></tp:taxon-name></italic> Olivier, larval morphology, mature larva <bold>A</bold> head dorsal view <bold>B</bold> maxillolabial complex ventral view <bold>C</bold> left antenna ventral and dorsal views <bold>D</bold> right mandible ventral and dorsal views. Scale bars: 1.0 mm (<bold>A, B</bold>); 0.5 mm (<bold>C, D</bold>).</p></caption><graphic xmlns:xlink="http://www.w3.org/1999/xlink" xlink:href="zookeys-1203-071_article-120341__-g004.jpg" position="float" orientation="portrait" xlink:type="simple" id="oo_1057188.jpg"><uri content-type="original_file" xlink:type="simple">https://binary.pensoft.net/fig/1057188</uri></graphic></fig><p><bold>Adult</bold> (Figs <xref ref-type="fig" rid="F5">5</xref>–<xref ref-type="fig" rid="F11">11</xref>). <italic><tp:taxon-name><tp:taxon-name-part taxon-name-part-type="genus" reg="Photuris">Photuris</tp:taxon-name-part><tp:taxon-name-part taxon-name-part-type="species" reg="elliptica">elliptica</tp:taxon-name-part></tp:taxon-name></italic> is very similar to <italic><tp:taxon-name><tp:taxon-name-part taxon-name-part-type="genus" reg="Photuris">P.</tp:taxon-name-part><tp:taxon-name-part taxon-name-part-type="species" reg="funesta">funesta</tp:taxon-name-part></tp:taxon-name></italic> Gorham, 1880, a common species of the tropical Andes in Colombia (<xref ref-type="bibr" rid="B33">Olivier 1886</xref>; LS pers. ob.). Both species share a relatively large size (12–13 mm in <italic><tp:taxon-name><tp:taxon-name-part taxon-name-part-type="genus" reg="Photuris">P.</tp:taxon-name-part><tp:taxon-name-part taxon-name-part-type="species" reg="elliptica">elliptica</tp:taxon-name-part></tp:taxon-name></italic>, ~15–20 mm in <italic><tp:taxon-name><tp:taxon-name-part taxon-name-part-type="genus" reg="Photuris">P.</tp:taxon-name-part><tp:taxon-name-part taxon-name-part-type="species" reg="funesta">funesta</tp:taxon-name-part></tp:taxon-name></italic>), an overall elongate body and similar color pattern (body dull black, except for the yellow pronotum [with a black spot on the disc in <italic><tp:taxon-name><tp:taxon-name-part taxon-name-part-type="genus" reg="Photuris">P.</tp:taxon-name-part><tp:taxon-name-part taxon-name-part-type="species" reg="funesta">funesta</tp:taxon-name-part></tp:taxon-name></italic>]. <italic><tp:taxon-name><tp:taxon-name-part taxon-name-part-type="genus" reg="Photuris">Photuris</tp:taxon-name-part><tp:taxon-name-part taxon-name-part-type="species" reg="elliptica">elliptica</tp:taxon-name-part></tp:taxon-name></italic> can be readily distinguished from <italic><tp:taxon-name><tp:taxon-name-part taxon-name-part-type="genus" reg="Photuris">P.</tp:taxon-name-part><tp:taxon-name-part taxon-name-part-type="species" reg="funesta">funesta</tp:taxon-name-part></tp:taxon-name></italic> by the lack of a black dot at the pronotal disc, obtuse posterior angles of the pronotum (projected and acute in <italic><tp:taxon-name><tp:taxon-name-part taxon-name-part-type="genus" reg="Photuris">P.</tp:taxon-name-part><tp:taxon-name-part taxon-name-part-type="species" reg="funesta">funesta</tp:taxon-name-part></tp:taxon-name></italic>), and more elliptical elytron (subparallel in <italic><tp:taxon-name><tp:taxon-name-part taxon-name-part-type="genus" reg="Photuris">P.</tp:taxon-name-part><tp:taxon-name-part taxon-name-part-type="species" reg="funesta">funesta</tp:taxon-name-part></tp:taxon-name></italic>).</p><fig id="F5" position="float" orientation="portrait"><object-id xmlns:xlink="http://www.w3.org/1999/xlink" content-type="doi" xlink:type="simple">10.3897/zookeys.1203.120341.figure5</object-id><object-id xmlns:xlink="http://www.w3.org/1999/xlink" content-type="arpha" xlink:type="simple">0FEE6ED9-A161-51DA-92BA-07819072BE32</object-id><label>Figure 5.</label><caption><p><italic><tp:taxon-name><tp:taxon-name-part taxon-name-part-type="genus" reg="Photuris">Photuris</tp:taxon-name-part><tp:taxon-name-part taxon-name-part-type="species" reg="elliptica">elliptica</tp:taxon-name-part></tp:taxon-name></italic> Olivier, adult habiti <bold>A–C</bold> male habitus: <bold>A</bold> dorsal view <bold>B</bold> lateral view <bold>C</bold> ventral view <bold>D–F</bold> female habitus: <bold>D</bold> dorsal view <bold>E</bold> lateral view <bold>F</bold> ventral view. Scale bars: 2.5 mm.</p></caption><graphic xmlns:xlink="http://www.w3.org/1999/xlink" xlink:href="zookeys-1203-071_article-120341__-g005.jpg" position="float" orientation="portrait" xlink:type="simple" id="oo_1057190.jpg"><uri content-type="original_file" xlink:type="simple">https://binary.pensoft.net/fig/1057190</uri></graphic></fig><fig id="F6" position="float" orientation="portrait"><object-id xmlns:xlink="http://www.w3.org/1999/xlink" content-type="doi" xlink:type="simple">10.3897/zookeys.1203.120341.figure6</object-id><object-id xmlns:xlink="http://www.w3.org/1999/xlink" content-type="arpha" xlink:type="simple">9A5704E3-D24C-5A50-8049-2E0554C42540</object-id><label>Figure 6.</label><caption><p><italic><tp:taxon-name><tp:taxon-name-part taxon-name-part-type="genus" reg="Photuris">Photuris</tp:taxon-name-part><tp:taxon-name-part taxon-name-part-type="species" reg="elliptica">elliptica</tp:taxon-name-part></tp:taxon-name></italic> Olivier, male head <bold>A–E</bold> head capsule: <bold>A</bold> dorsal view <bold>B</bold> ventral view <bold>C</bold> frontal view <bold>D</bold> occipital view <bold>E</bold> lateral view <bold>F</bold> antenna dorsal. Scale bar: 1 mm.</p></caption><graphic xmlns:xlink="http://www.w3.org/1999/xlink" xlink:href="zookeys-1203-071_article-120341__-g006.jpg" position="float" orientation="portrait" xlink:type="simple" id="oo_1057191.jpg"><uri content-type="original_file" xlink:type="simple">https://binary.pensoft.net/fig/1057191</uri></graphic></fig><fig id="F7" position="float" orientation="portrait"><object-id xmlns:xlink="http://www.w3.org/1999/xlink" content-type="doi" xlink:type="simple">10.3897/zookeys.1203.120341.figure7</object-id><object-id xmlns:xlink="http://www.w3.org/1999/xlink" content-type="arpha" xlink:type="simple">BE82C240-84DC-5647-B993-2040F54E9B4C</object-id><label>Figure 7.</label><caption><p><italic><tp:taxon-name><tp:taxon-name-part taxon-name-part-type="genus" reg="Photuris">Photuris</tp:taxon-name-part><tp:taxon-name-part taxon-name-part-type="species" reg="elliptica">elliptica</tp:taxon-name-part></tp:taxon-name></italic> Olivier, male thorax <bold>A–E</bold> pronotum: <bold>A</bold> dorsal view <bold>B</bold> ventral view <bold>C</bold> anterior view <bold>D</bold> posterior view <bold>E</bold> lateral view <bold>F–G</bold> alinotum: <bold>F</bold> dorsal view <bold>G</bold> anterior view <bold>H</bold> mesoscutellum view <bold>I–K</bold> pterothorax: <bold>I</bold> ventral view <bold>J</bold> dorsal view <bold>K</bold> lateral view <bold>L</bold> proleg, mesoleg, metaleg <bold>M–O</bold> elytron: <bold>M</bold> dorsal view <bold>N</bold> ventral view <bold>O</bold> lateral view <bold>P</bold> wing. Scale bars: 1 mm.</p></caption><graphic xmlns:xlink="http://www.w3.org/1999/xlink" xlink:href="zookeys-1203-071_article-120341__-g007.jpg" position="float" orientation="portrait" xlink:type="simple" id="oo_1057192.jpg"><uri content-type="original_file" xlink:type="simple">https://binary.pensoft.net/fig/1057192</uri></graphic></fig><fig id="F8" position="float" orientation="portrait"><object-id xmlns:xlink="http://www.w3.org/1999/xlink" content-type="doi" xlink:type="simple">10.3897/zookeys.1203.120341.figure8</object-id><object-id xmlns:xlink="http://www.w3.org/1999/xlink" content-type="arpha" xlink:type="simple">2ABE2FA1-3D26-554D-85AA-5ED27E8B4613</object-id><label>Figure 8.</label><caption><p><italic><tp:taxon-name><tp:taxon-name-part taxon-name-part-type="genus" reg="Photuris">Photuris</tp:taxon-name-part><tp:taxon-name-part taxon-name-part-type="species" reg="elliptica">elliptica</tp:taxon-name-part></tp:taxon-name></italic> Olivier, male abdomen <bold>A</bold> pygidium dorsal view <bold>B</bold> sternum VIII ventral view <bold>C</bold> syntergite dorsal view <bold>D</bold> sternum IX ventral view <bold>E–H</bold> aedeagus: <bold>E</bold> dorsal view <bold>F</bold> lateral view <bold>G</bold> oblique view <bold>H</bold> ventral view. Scale bar: 0.5 mm.</p></caption><graphic xmlns:xlink="http://www.w3.org/1999/xlink" xlink:href="zookeys-1203-071_article-120341__-g008.jpg" position="float" orientation="portrait" xlink:type="simple" id="oo_1057193.jpg"><uri content-type="original_file" xlink:type="simple">https://binary.pensoft.net/fig/1057193</uri></graphic></fig><fig id="F9" position="float" orientation="portrait"><object-id xmlns:xlink="http://www.w3.org/1999/xlink" content-type="doi" xlink:type="simple">10.3897/zookeys.1203.120341.figure9</object-id><object-id xmlns:xlink="http://www.w3.org/1999/xlink" content-type="arpha" xlink:type="simple">C54A169F-B35C-5FDC-971C-CD38D01DFBE3</object-id><label>Figure 9.</label><caption><p><italic><tp:taxon-name><tp:taxon-name-part taxon-name-part-type="genus" reg="Photuris">Photuris</tp:taxon-name-part><tp:taxon-name-part taxon-name-part-type="species" reg="elliptica">elliptica</tp:taxon-name-part></tp:taxon-name></italic> Olivier, female head <bold>A–E</bold> head capsule: <bold>A</bold> dorsal view <bold>B</bold> ventral view <bold>C</bold> frontal view <bold>D</bold> occipital view <bold>E</bold> lateral view <bold>F</bold> antenna dorsal view. Scale bar: 1 mm.</p></caption><graphic xmlns:xlink="http://www.w3.org/1999/xlink" xlink:href="zookeys-1203-071_article-120341__-g009.jpg" position="float" orientation="portrait" xlink:type="simple" id="oo_1057194.jpg"><uri content-type="original_file" xlink:type="simple">https://binary.pensoft.net/fig/1057194</uri></graphic></fig><fig id="F10" position="float" orientation="portrait"><object-id xmlns:xlink="http://www.w3.org/1999/xlink" content-type="doi" xlink:type="simple">10.3897/zookeys.1203.120341.figure10</object-id><object-id xmlns:xlink="http://www.w3.org/1999/xlink" content-type="arpha" xlink:type="simple">77250128-13D7-5E14-908D-A2D6526E2F0A</object-id><label>Figure 10.</label><caption><p><italic><tp:taxon-name><tp:taxon-name-part taxon-name-part-type="genus" reg="Photuris">Photuris</tp:taxon-name-part><tp:taxon-name-part taxon-name-part-type="species" reg="elliptica">elliptica</tp:taxon-name-part></tp:taxon-name></italic> Olivier, female thorax morphology <bold>A–D</bold> pronotum: <bold>A</bold> dorsal view <bold>B</bold> ventral view <bold>C</bold> anterior view <bold>D</bold> posterior view <bold>E</bold> alinotum dorsal view <bold>F</bold> alinotum anterior view <bold>G</bold> mesoscutellum ventral view <bold>H</bold> meso- and metaventrite ventral view <bold>I</bold> intact pterothorax ventral view <bold>J</bold> intact pterothorax lateral view <bold>K</bold> proleg <bold>L</bold> mesoleg <bold>M</bold> metaleg <bold>N–P</bold> detail of tarsi and claws <bold>N</bold> proleg <bold>O</bold> mesoleg <bold>P</bold> metaleg <bold>Q–S</bold> elytron <bold>Q</bold> dorsal view <bold>R</bold> ventral view <bold>S</bold> lateral view <bold>T</bold> wing. Scale bars: 1 mm.</p></caption><graphic xmlns:xlink="http://www.w3.org/1999/xlink" xlink:href="zookeys-1203-071_article-120341__-g010.jpg" position="float" orientation="portrait" xlink:type="simple" id="oo_1057195.jpg"><uri content-type="original_file" xlink:type="simple">https://binary.pensoft.net/fig/1057195</uri></graphic></fig><fig id="F11" position="float" orientation="portrait"><object-id xmlns:xlink="http://www.w3.org/1999/xlink" content-type="doi" xlink:type="simple">10.3897/zookeys.1203.120341.figure11</object-id><object-id xmlns:xlink="http://www.w3.org/1999/xlink" content-type="arpha" xlink:type="simple">6766B677-7764-55F2-9626-0C5A467F36AA</object-id><label>Figure 11.</label><caption><p><italic><tp:taxon-name><tp:taxon-name-part taxon-name-part-type="genus" reg="Photuris">Photuris</tp:taxon-name-part><tp:taxon-name-part taxon-name-part-type="species" reg="elliptica">elliptica</tp:taxon-name-part></tp:taxon-name></italic> Olivier, female abdomen <bold>A</bold> sternum VIII ventral view <bold>B–D</bold> ovipositor <bold>B</bold> dorsal view <bold>C</bold> ventral view <bold>D</bold> lateral view <bold>E, F</bold> internal anatomy <bold>E</bold> dorsolateral view <bold>F</bold> lateral view. Scale bars: 0.5 mm.</p></caption><graphic xmlns:xlink="http://www.w3.org/1999/xlink" xlink:href="zookeys-1203-071_article-120341__-g011.jpg" position="float" orientation="portrait" xlink:type="simple" id="oo_1057196.jpg"><uri content-type="original_file" xlink:type="simple">https://binary.pensoft.net/fig/1057196</uri></graphic></fig><p>In the Atlantic Rainforest of southeastern Brazil, <italic><tp:taxon-name><tp:taxon-name-part taxon-name-part-type="genus" reg="Photuris">P.</tp:taxon-name-part><tp:taxon-name-part taxon-name-part-type="species" reg="elliptica">elliptica</tp:taxon-name-part></tp:taxon-name></italic> is somewhat similar to <italic><tp:taxon-name><tp:taxon-name-part taxon-name-part-type="genus" reg="Photuris">P.</tp:taxon-name-part><tp:taxon-name-part taxon-name-part-type="species" reg="velox">velox</tp:taxon-name-part></tp:taxon-name></italic> Olivier, 1886—both species are relatively large, have obtuse posterior corners of the pronotum and elliptical elytra (<xref ref-type="bibr" rid="B38">Silveira et al. 2020</xref>). However, <italic><tp:taxon-name><tp:taxon-name-part taxon-name-part-type="genus" reg="Photuris">P.</tp:taxon-name-part><tp:taxon-name-part taxon-name-part-type="species" reg="velox">velox</tp:taxon-name-part></tp:taxon-name></italic> has a very different color pattern, with body overall dark brown to black, except for pale yellow pronotal and elytral expansions.</p><p><italic><tp:taxon-name><tp:taxon-name-part taxon-name-part-type="genus" reg="Photuris">Photuris</tp:taxon-name-part><tp:taxon-name-part taxon-name-part-type="species" reg="elliptica">elliptica</tp:taxon-name-part></tp:taxon-name></italic> also overlaps in distribution with <italic><tp:taxon-name><tp:taxon-name-part taxon-name-part-type="genus" reg="Photuris">P.</tp:taxon-name-part><tp:taxon-name-part taxon-name-part-type="species" reg="femoralis">femoralis</tp:taxon-name-part></tp:taxon-name></italic> Curtis and <italic><tp:taxon-name><tp:taxon-name-part taxon-name-part-type="genus" reg="Photuris">P.</tp:taxon-name-part><tp:taxon-name-part taxon-name-part-type="species" reg="lugubris">lugubris</tp:taxon-name-part></tp:taxon-name></italic> Gorham, 1881. <italic><tp:taxon-name><tp:taxon-name-part taxon-name-part-type="genus" reg="Photuris">Photuris</tp:taxon-name-part><tp:taxon-name-part taxon-name-part-type="species" reg="elliptica">elliptica</tp:taxon-name-part></tp:taxon-name></italic> can be distinguished from <italic><tp:taxon-name><tp:taxon-name-part taxon-name-part-type="genus" reg="Photuris">P.</tp:taxon-name-part><tp:taxon-name-part taxon-name-part-type="species" reg="femoralis">femoralis</tp:taxon-name-part></tp:taxon-name></italic> by the elliptical elytral outline (lacking outward lateral expansions in <italic><tp:taxon-name><tp:taxon-name-part taxon-name-part-type="genus" reg="Photuris">P.</tp:taxon-name-part><tp:taxon-name-part taxon-name-part-type="species" reg="femoralis">femoralis</tp:taxon-name-part></tp:taxon-name></italic>) and color pattern (pronotum pale yellow) (<xref ref-type="bibr" rid="B40">Souto et al. 2019</xref>; <xref ref-type="bibr" rid="B38">Silveira et al. 2020</xref>). <italic><tp:taxon-name><tp:taxon-name-part taxon-name-part-type="genus" reg="Photuris">Photuris</tp:taxon-name-part><tp:taxon-name-part taxon-name-part-type="species" reg="elliptica">elliptica</tp:taxon-name-part></tp:taxon-name></italic> also has a thinner mandible that evenly tapers throughout (larger and constricted by the basal third in <italic><tp:taxon-name><tp:taxon-name-part taxon-name-part-type="genus" reg="Photuris">P.</tp:taxon-name-part><tp:taxon-name-part taxon-name-part-type="species" reg="femoralis">femoralis</tp:taxon-name-part></tp:taxon-name></italic>). <italic><tp:taxon-name><tp:taxon-name-part taxon-name-part-type="genus" reg="Photuris">Photuris</tp:taxon-name-part><tp:taxon-name-part taxon-name-part-type="species" reg="elliptica">elliptica</tp:taxon-name-part></tp:taxon-name></italic> is similar to <italic><tp:taxon-name><tp:taxon-name-part taxon-name-part-type="genus" reg="Photuris">P.</tp:taxon-name-part><tp:taxon-name-part taxon-name-part-type="species" reg="lugubris">lugubris</tp:taxon-name-part></tp:taxon-name></italic>, with a notched posterior margin of the sternal VII, the central tooth on the labrum much longer than the others, and similar color pattern (pronotum yellow, elytron black). <italic><tp:taxon-name><tp:taxon-name-part taxon-name-part-type="genus" reg="Photuris">Photuris</tp:taxon-name-part><tp:taxon-name-part taxon-name-part-type="species" reg="elliptica">elliptica</tp:taxon-name-part></tp:taxon-name></italic> can be distinguished from <italic><tp:taxon-name><tp:taxon-name-part taxon-name-part-type="genus" reg="Photuris">P.</tp:taxon-name-part><tp:taxon-name-part taxon-name-part-type="species" reg="lugubris">lugubris</tp:taxon-name-part></tp:taxon-name></italic> by its yellow pro- and mesocoxae (black in <italic><tp:taxon-name><tp:taxon-name-part taxon-name-part-type="genus" reg="Photuris">P.</tp:taxon-name-part><tp:taxon-name-part taxon-name-part-type="species" reg="lugubris">lugubris</tp:taxon-name-part></tp:taxon-name></italic>), as well as for the more conspicuous marginal costa (less developed in <italic><tp:taxon-name><tp:taxon-name-part taxon-name-part-type="genus" reg="Photuris">P.</tp:taxon-name-part><tp:taxon-name-part taxon-name-part-type="species" reg="lugubris">lugubris</tp:taxon-name-part></tp:taxon-name></italic>).</p><p>For overall morphological comparison within the genus, <italic><tp:taxon-name><tp:taxon-name-part taxon-name-part-type="genus" reg="Photuris">P.</tp:taxon-name-part><tp:taxon-name-part taxon-name-part-type="species" reg="elliptica">elliptica</tp:taxon-name-part></tp:taxon-name></italic> shows considerable differences from other <italic><tp:taxon-name><tp:taxon-name-part taxon-name-part-type="genus" reg="Photuris">Photuris</tp:taxon-name-part></tp:taxon-name></italic> with which they do not co-occur, including <italic><tp:taxon-name><tp:taxon-name-part taxon-name-part-type="genus" reg="Photuris">P.</tp:taxon-name-part><tp:taxon-name-part taxon-name-part-type="species" reg="frontalis">frontalis</tp:taxon-name-part></tp:taxon-name></italic> LeConte, 1852, <italic><tp:taxon-name><tp:taxon-name-part taxon-name-part-type="genus" reg="Photuris">P.</tp:taxon-name-part><tp:taxon-name-part taxon-name-part-type="species" reg="tenusignathus">tenusignathus</tp:taxon-name-part></tp:taxon-name></italic> Zaragoza-Caballero, 1995, and the <italic><tp:taxon-name><tp:taxon-name-part taxon-name-part-type="genus" reg="Photuris">P.</tp:taxon-name-part><tp:taxon-name-part taxon-name-part-type="species" reg="versicolor">versicolor</tp:taxon-name-part></tp:taxon-name></italic> (Fabricius, 1798) complex (<xref ref-type="bibr" rid="B42">Zaragoza-Caballero 1995</xref>). Based on the availability of published material and references therein, members of the <italic><tp:taxon-name><tp:taxon-name-part taxon-name-part-type="genus" reg="Photuris">P.</tp:taxon-name-part><tp:taxon-name-part taxon-name-part-type="species" reg="versicolor">versicolor</tp:taxon-name-part></tp:taxon-name></italic> group (including <italic><tp:taxon-name><tp:taxon-name-part taxon-name-part-type="genus" reg="Photuris">P.</tp:taxon-name-part><tp:taxon-name-part taxon-name-part-type="species" reg="quadrifulgens">quadrifulgens</tp:taxon-name-part></tp:taxon-name></italic> (Barber, 1951), <italic><tp:taxon-name><tp:taxon-name-part taxon-name-part-type="genus" reg="Photuris">P.</tp:taxon-name-part><tp:taxon-name-part taxon-name-part-type="species" reg="trivittata">trivittata</tp:taxon-name-part></tp:taxon-name></italic> Lloyd &amp; Ballantyne, 2003, <italic><tp:taxon-name><tp:taxon-name-part taxon-name-part-type="genus" reg="Photuris">P.</tp:taxon-name-part><tp:taxon-name-part taxon-name-part-type="species" reg="versicolor">versicolor</tp:taxon-name-part></tp:taxon-name></italic>, and <italic><tp:taxon-name><tp:taxon-name-part taxon-name-part-type="genus" reg="Photuris">P.</tp:taxon-name-part><tp:taxon-name-part taxon-name-part-type="species" reg="walldoxeyi">walldoxeyi</tp:taxon-name-part></tp:taxon-name></italic> Faust, 2019) are deemed morphologically similar and will be treated as a single group for comparison (<xref ref-type="bibr" rid="B1">Barber 1951</xref>; <xref ref-type="bibr" rid="B29">McDermott 1967</xref>; <xref ref-type="bibr" rid="B11">Faust and Davis 2019</xref>).</p><p><italic><tp:taxon-name><tp:taxon-name-part taxon-name-part-type="genus" reg="Photuris">Photuris</tp:taxon-name-part><tp:taxon-name-part taxon-name-part-type="species" reg="elliptica">elliptica</tp:taxon-name-part></tp:taxon-name></italic> mandibles are thinner and evenly tapered throughout, compared to the thicker mandibles of <italic><tp:taxon-name><tp:taxon-name-part taxon-name-part-type="genus" reg="Photuris">P.</tp:taxon-name-part><tp:taxon-name-part taxon-name-part-type="species" reg="femoralis">femoralis</tp:taxon-name-part></tp:taxon-name></italic> and the <italic><tp:taxon-name><tp:taxon-name-part taxon-name-part-type="genus" reg="Photuris">P.</tp:taxon-name-part><tp:taxon-name-part taxon-name-part-type="species" reg="versicolor">versicolor</tp:taxon-name-part></tp:taxon-name></italic> group which are constricted by the basal third (Fig. <xref ref-type="fig" rid="F6">6A</xref>). The antennal sockets are very close, nearly contiguous in <italic><tp:taxon-name><tp:taxon-name-part taxon-name-part-type="genus" reg="Photuris">P.</tp:taxon-name-part><tp:taxon-name-part taxon-name-part-type="species" reg="elliptica">elliptica</tp:taxon-name-part></tp:taxon-name></italic> instead of separated by half a socket width in other <italic><tp:taxon-name><tp:taxon-name-part taxon-name-part-type="genus" reg="Photuris">Photuris</tp:taxon-name-part></tp:taxon-name></italic> (Fig. <xref ref-type="fig" rid="F6">6C</xref>). The labial palp of <italic><tp:taxon-name><tp:taxon-name-part taxon-name-part-type="genus" reg="Photuris">P.</tp:taxon-name-part><tp:taxon-name-part taxon-name-part-type="species" reg="elliptica">elliptica</tp:taxon-name-part></tp:taxon-name></italic> is triangular rather than C-shaped in congenerics (Fig. <xref ref-type="fig" rid="F6">6C</xref>). The pronotum of <italic><tp:taxon-name><tp:taxon-name-part taxon-name-part-type="genus" reg="Photuris">P.</tp:taxon-name-part><tp:taxon-name-part taxon-name-part-type="species" reg="elliptica">elliptica</tp:taxon-name-part></tp:taxon-name></italic> is wide (1.5 times wider than long) and has a shorter anterior expansion with a distinct dorsal bend as seen in lateral view (Fig. <xref ref-type="fig" rid="F7">7A, E</xref>), while other <italic><tp:taxon-name><tp:taxon-name-part taxon-name-part-type="genus" reg="Photuris">Photuris</tp:taxon-name-part></tp:taxon-name></italic> feature longer pronota with long, straight anterior expansions. The elytron of <italic><tp:taxon-name><tp:taxon-name-part taxon-name-part-type="genus" reg="Photuris">P.</tp:taxon-name-part><tp:taxon-name-part taxon-name-part-type="species" reg="elliptica">elliptica</tp:taxon-name-part></tp:taxon-name></italic> are also wider, equally wide in the 1<sup>st</sup> and 2<sup>nd</sup> thirds, with lateral expansions more pronounced slightly after the humerus (Fig. <xref ref-type="fig" rid="F7">7M–O</xref>). This is distinct from <italic><tp:taxon-name><tp:taxon-name-part taxon-name-part-type="genus" reg="Photuris">P.</tp:taxon-name-part><tp:taxon-name-part taxon-name-part-type="species" reg="femoralis">femoralis</tp:taxon-name-part></tp:taxon-name></italic>, with straight, narrow elytra, and <italic><tp:taxon-name><tp:taxon-name-part taxon-name-part-type="genus" reg="Photuris">P.</tp:taxon-name-part><tp:taxon-name-part taxon-name-part-type="species" reg="versicolor">versicolor</tp:taxon-name-part></tp:taxon-name></italic> group, with elytra that are slightly convergent throughout. The legs have less prominent trochanters than the other <italic><tp:taxon-name><tp:taxon-name-part taxon-name-part-type="genus" reg="Photuris">Photuris</tp:taxon-name-part></tp:taxon-name></italic> species illustrated in the literature (Fig. <xref ref-type="fig" rid="F7">7L</xref>). The male lantern covers the entire sterna VI and VII, both of which are much longer than sternum V, unusual for <italic><tp:taxon-name><tp:taxon-name-part taxon-name-part-type="genus" reg="Photuris">Photuris</tp:taxon-name-part></tp:taxon-name></italic> (Fig. <xref ref-type="fig" rid="F5">5C</xref>). The median projection of the sternum VIII is remarkably longer (a fifth of sternum greater length) than that of <italic><tp:taxon-name><tp:taxon-name-part taxon-name-part-type="genus" reg="Photuris">P.</tp:taxon-name-part><tp:taxon-name-part taxon-name-part-type="species" reg="femoralis">femoralis</tp:taxon-name-part></tp:taxon-name></italic>, <italic><tp:taxon-name><tp:taxon-name-part taxon-name-part-type="genus" reg="Photuris">P.</tp:taxon-name-part><tp:taxon-name-part taxon-name-part-type="species" reg="lugubris">lugubris</tp:taxon-name-part></tp:taxon-name></italic>, and <italic><tp:taxon-name><tp:taxon-name-part taxon-name-part-type="genus" reg="Photuris">P.</tp:taxon-name-part><tp:taxon-name-part taxon-name-part-type="species" reg="versicolor">versicolor</tp:taxon-name-part></tp:taxon-name></italic> group (a sixth), but narrower than <italic><tp:taxon-name><tp:taxon-name-part taxon-name-part-type="genus" reg="Photuris">P.</tp:taxon-name-part><tp:taxon-name-part taxon-name-part-type="species" reg="frontalis">frontalis</tp:taxon-name-part></tp:taxon-name></italic> (roughly a fourth) (Fig. <xref ref-type="fig" rid="F8">8B</xref>). The posterior margin of the pygidium in <italic><tp:taxon-name><tp:taxon-name-part taxon-name-part-type="genus" reg="Photuris">P.</tp:taxon-name-part><tp:taxon-name-part taxon-name-part-type="species" reg="elliptica">elliptica</tp:taxon-name-part></tp:taxon-name></italic> is truncate (Fig. <xref ref-type="fig" rid="F8">8A</xref>), similar to <italic><tp:taxon-name><tp:taxon-name-part taxon-name-part-type="genus" reg="Photuris">P.</tp:taxon-name-part><tp:taxon-name-part taxon-name-part-type="species" reg="versicolor">versicolor</tp:taxon-name-part></tp:taxon-name></italic> group, instead of rounded in <italic><tp:taxon-name><tp:taxon-name-part taxon-name-part-type="genus" reg="Photuris">P.</tp:taxon-name-part><tp:taxon-name-part taxon-name-part-type="species" reg="femoralis">femoralis</tp:taxon-name-part></tp:taxon-name></italic>, <italic><tp:taxon-name><tp:taxon-name-part taxon-name-part-type="genus" reg="Photuris">P.</tp:taxon-name-part><tp:taxon-name-part taxon-name-part-type="species" reg="frontalis">frontalis</tp:taxon-name-part></tp:taxon-name></italic>, and <italic><tp:taxon-name><tp:taxon-name-part taxon-name-part-type="genus" reg="Photuris">P.</tp:taxon-name-part><tp:taxon-name-part taxon-name-part-type="species" reg="lugubris">lugubris</tp:taxon-name-part></tp:taxon-name></italic>. The arms of the sternum IX are separated by half the sternum width where it meets the syntergite (Fig. <xref ref-type="fig" rid="F8">8C</xref>), while the arms in other <italic><tp:taxon-name><tp:taxon-name-part taxon-name-part-type="genus" reg="Photuris">Photuris</tp:taxon-name-part></tp:taxon-name></italic> are separated by a fourth of the sternum IX width or less. Similar to <italic><tp:taxon-name><tp:taxon-name-part taxon-name-part-type="genus" reg="Photuris">P.</tp:taxon-name-part><tp:taxon-name-part taxon-name-part-type="species" reg="femoralis">femoralis</tp:taxon-name-part></tp:taxon-name></italic> and <italic><tp:taxon-name><tp:taxon-name-part taxon-name-part-type="genus" reg="Photuris">P.</tp:taxon-name-part><tp:taxon-name-part taxon-name-part-type="species" reg="tenusignathus">tenusignathus</tp:taxon-name-part></tp:taxon-name></italic>, and unlike the other ones mentioned, the aedeagus of <italic><tp:taxon-name><tp:taxon-name-part taxon-name-part-type="genus" reg="Photuris">P.</tp:taxon-name-part><tp:taxon-name-part taxon-name-part-type="species" reg="elliptica">elliptica</tp:taxon-name-part></tp:taxon-name></italic> is distinct for lacking the basal lobes at the base of the paramere (Fig. <xref ref-type="fig" rid="F8">8H</xref>). The tip (apical fifth) of the phallus is also wider (Fig. <xref ref-type="fig" rid="F8">8E</xref>), similar to <italic><tp:taxon-name><tp:taxon-name-part taxon-name-part-type="genus" reg="Photuris">P.</tp:taxon-name-part><tp:taxon-name-part taxon-name-part-type="species" reg="frontalis">frontalis</tp:taxon-name-part></tp:taxon-name></italic> and <italic><tp:taxon-name><tp:taxon-name-part taxon-name-part-type="genus" reg="Photuris">P.</tp:taxon-name-part><tp:taxon-name-part taxon-name-part-type="species" reg="lugubris">lugubris</tp:taxon-name-part></tp:taxon-name></italic>, rather than constricted in <italic><tp:taxon-name><tp:taxon-name-part taxon-name-part-type="genus" reg="Photuris">P.</tp:taxon-name-part><tp:taxon-name-part taxon-name-part-type="species" reg="femoralis">femoralis</tp:taxon-name-part></tp:taxon-name></italic> and <italic><tp:taxon-name><tp:taxon-name-part taxon-name-part-type="genus" reg="Photuris">P.</tp:taxon-name-part><tp:taxon-name-part taxon-name-part-type="species" reg="versicolor">versicolor</tp:taxon-name-part></tp:taxon-name></italic> group.</p><p>Due to lack of published data on <italic><tp:taxon-name><tp:taxon-name-part taxon-name-part-type="genus" reg="Photuris">Photuris</tp:taxon-name-part></tp:taxon-name></italic> females, <italic><tp:taxon-name><tp:taxon-name-part taxon-name-part-type="genus" reg="Photuris">P.</tp:taxon-name-part><tp:taxon-name-part taxon-name-part-type="species" reg="elliptica">elliptica</tp:taxon-name-part></tp:taxon-name></italic> can only be compared to <italic><tp:taxon-name><tp:taxon-name-part taxon-name-part-type="genus" reg="Photuris">P.</tp:taxon-name-part><tp:taxon-name-part taxon-name-part-type="species" reg="femoralis">femoralis</tp:taxon-name-part></tp:taxon-name></italic> (<xref ref-type="bibr" rid="B40">Souto et al. 2019</xref>) and <italic><tp:taxon-name><tp:taxon-name-part taxon-name-part-type="genus" reg="Photuris">P.</tp:taxon-name-part><tp:taxon-name-part taxon-name-part-type="species" reg="versicolor">versicolor</tp:taxon-name-part></tp:taxon-name></italic> group (Figs <xref ref-type="fig" rid="F9">9</xref>–<xref ref-type="fig" rid="F11">11</xref>). The mandibles of <italic><tp:taxon-name><tp:taxon-name-part taxon-name-part-type="genus" reg="Photuris">P.</tp:taxon-name-part><tp:taxon-name-part taxon-name-part-type="species" reg="elliptica">elliptica</tp:taxon-name-part></tp:taxon-name></italic> have smoother inner margins than <italic><tp:taxon-name><tp:taxon-name-part taxon-name-part-type="genus" reg="Photuris">P.</tp:taxon-name-part><tp:taxon-name-part taxon-name-part-type="species" reg="femoralis">femoralis</tp:taxon-name-part></tp:taxon-name></italic> and <italic><tp:taxon-name><tp:taxon-name-part taxon-name-part-type="genus" reg="Photuris">P.</tp:taxon-name-part><tp:taxon-name-part taxon-name-part-type="species" reg="versicolor">versicolor</tp:taxon-name-part></tp:taxon-name></italic> group and are much longer than the latter (Fig. <xref ref-type="fig" rid="F9">9A</xref>). The median tooth on the labrum is twice as long as the lateral teeth, while <italic><tp:taxon-name><tp:taxon-name-part taxon-name-part-type="genus" reg="Photuris">P.</tp:taxon-name-part><tp:taxon-name-part taxon-name-part-type="species" reg="femoralis">femoralis</tp:taxon-name-part></tp:taxon-name></italic> has teeth all the same size and <italic><tp:taxon-name><tp:taxon-name-part taxon-name-part-type="genus" reg="Photuris">P.</tp:taxon-name-part><tp:taxon-name-part taxon-name-part-type="species" reg="versicolor">versicolor</tp:taxon-name-part></tp:taxon-name></italic> group has a median tooth 1.5 times as long as the lateral teeth (Fig. <xref ref-type="fig" rid="F9">9A</xref>). The labial palps of <italic><tp:taxon-name><tp:taxon-name-part taxon-name-part-type="genus" reg="Photuris">P.</tp:taxon-name-part><tp:taxon-name-part taxon-name-part-type="species" reg="elliptica">elliptica</tp:taxon-name-part></tp:taxon-name></italic> are less emarginate (less C-shaped) than those of other <italic><tp:taxon-name><tp:taxon-name-part taxon-name-part-type="genus" reg="Photuris">Photuris</tp:taxon-name-part></tp:taxon-name></italic> females (Fig. <xref ref-type="fig" rid="F9">9B</xref>). <italic><tp:taxon-name><tp:taxon-name-part taxon-name-part-type="genus" reg="Photuris">Photuris</tp:taxon-name-part><tp:taxon-name-part taxon-name-part-type="species" reg="elliptica">elliptica</tp:taxon-name-part></tp:taxon-name></italic> has a slightly depressed vertex of the head (flat in congenerics) (Fig. <xref ref-type="fig" rid="F9">9D, E</xref>) and antennal sockets that are wider than long (round in congenerics) (Fig. <xref ref-type="fig" rid="F9">9C</xref>). <italic><tp:taxon-name><tp:taxon-name-part taxon-name-part-type="genus" reg="Photuris">Photuris</tp:taxon-name-part><tp:taxon-name-part taxon-name-part-type="species" reg="elliptica">elliptica</tp:taxon-name-part></tp:taxon-name></italic> and <italic><tp:taxon-name><tp:taxon-name-part taxon-name-part-type="genus" reg="Photuris">P.</tp:taxon-name-part><tp:taxon-name-part taxon-name-part-type="species" reg="femoralis">femoralis</tp:taxon-name-part></tp:taxon-name></italic> also share a wider, shorter pronotum compared to the longer <italic><tp:taxon-name><tp:taxon-name-part taxon-name-part-type="genus" reg="Photuris">P.</tp:taxon-name-part><tp:taxon-name-part taxon-name-part-type="species" reg="versicolor">versicolor</tp:taxon-name-part></tp:taxon-name></italic> group pronotum (Fig. <xref ref-type="fig" rid="F10">10A</xref>). The <italic><tp:taxon-name><tp:taxon-name-part taxon-name-part-type="genus" reg="Photuris">P.</tp:taxon-name-part><tp:taxon-name-part taxon-name-part-type="species" reg="elliptica">elliptica</tp:taxon-name-part></tp:taxon-name></italic> lanterns are similar to <italic><tp:taxon-name><tp:taxon-name-part taxon-name-part-type="genus" reg="Photuris">P.</tp:taxon-name-part><tp:taxon-name-part taxon-name-part-type="species" reg="femoralis">femoralis</tp:taxon-name-part></tp:taxon-name></italic>, compared with <italic><tp:taxon-name><tp:taxon-name-part taxon-name-part-type="genus" reg="Photuris">P.</tp:taxon-name-part><tp:taxon-name-part taxon-name-part-type="species" reg="versicolor">versicolor</tp:taxon-name-part></tp:taxon-name></italic> group lanterns which are longer and thinner, especially on sternum VI (Fig. <xref ref-type="fig" rid="F5">5F</xref>). The sternum VIII is lightly sclerotized, similar to <italic><tp:taxon-name><tp:taxon-name-part taxon-name-part-type="genus" reg="Photuris">P.</tp:taxon-name-part><tp:taxon-name-part taxon-name-part-type="species" reg="versicolor">versicolor</tp:taxon-name-part></tp:taxon-name></italic> group, while <italic><tp:taxon-name><tp:taxon-name-part taxon-name-part-type="genus" reg="Photuris">P.</tp:taxon-name-part><tp:taxon-name-part taxon-name-part-type="species" reg="femoralis">femoralis</tp:taxon-name-part></tp:taxon-name></italic> has a strongly sclerotized sternum VIII (Fig. <xref ref-type="fig" rid="F11">11A</xref>). The arms of the ovipositor in <italic><tp:taxon-name><tp:taxon-name-part taxon-name-part-type="genus" reg="Photuris">P.</tp:taxon-name-part><tp:taxon-name-part taxon-name-part-type="species" reg="elliptica">elliptica</tp:taxon-name-part></tp:taxon-name></italic> are longer than the rest of the ovipositor, resulting in much longer arms than its congenerics (Fig. <xref ref-type="fig" rid="F11">11B</xref>). Given that no other photurine species have had their bursal anatomy described before, cross-species comparisons are not possible, but we trust even a simple description would help future comparisons. The bursa copulatrix (Fig. <xref ref-type="fig" rid="F11">11E, F</xref>) of <italic><tp:taxon-name><tp:taxon-name-part taxon-name-part-type="genus" reg="Photuris">P.</tp:taxon-name-part><tp:taxon-name-part taxon-name-part-type="species" reg="elliptica">elliptica</tp:taxon-name-part></tp:taxon-name></italic> has a long and broad spermatophore digesting gland (wider and longer than bursal core), with a basal long and slender pouch, and no distinct bursal sclerites. A spermatheca could not be clearly determined but, if present, it would be very different from other known lampyrid spermathecae (e.g. <xref ref-type="bibr" rid="B16">Fu and Ballantyne 2021</xref>; <xref ref-type="bibr" rid="B43">Zeballos et al. 2023</xref>).</p></tp:treatment-sec><tp:treatment-sec sec-type="Holotype examined" id="SECID0EDSAG"><title>Holotype examined.</title><p>Minas Gerais, Caraça, 1/II/1885, male, E. Gounelle col. (<named-content xmlns:xlink="http://www.w3.org/1999/xlink" content-type="dwc:institutional_code" xlink:title="Muséum National d’Histoire Naturelle, Paris" xlink:href="http://grbio.org/institution/museum-national-dhistoire-naturelle-2" xlink:type="simple">MNHN</named-content> – France, Paris, Muséum National d’Histoire Naturelle). The holotype, confirmed by <named-content xmlns:xlink="http://www.w3.org/1999/xlink" content-type="dwc:institutional_code" xlink:title="Muséum National d’Histoire Naturelle, Paris" xlink:href="http://grbio.org/institution/museum-national-dhistoire-naturelle-2" xlink:type="simple">MNHN</named-content> curator A. Mantilleri, has the author’s original identification label, but lacks an original type label.</p></tp:treatment-sec><tp:treatment-sec sec-type="material" id="SECID0ETSAG"><title>Material examined (adults).</title><p>Brazil – <bold>Minas Gerais</bold> • 1 ♂; Barão dos Cocais, cave RF_0071; <named-content xmlns:xlink="http://www.w3.org/1999/xlink" content-type="dwc:verbatimCoordinates" xlink:type="simple"><named-content content-type="geo-json" specific-use="{&#34;type&#34;:&#34;Point&#34;,&#34;coordinates&#34;:[-43.512047,-19.922658]}" id="NCID0E5SAG" xlink:type="simple">19°55'21.57"S, 43°30'43.37"W</named-content></named-content> (WGS84); alt. 908 m; 24.III.2014, afótica; Zampaulo R.A. leg.; <named-content xmlns:xlink="http://www.w3.org/1999/xlink" content-type="dwc:institutional_code" xlink:title="Coleção de Invertebrados Subterrâneos de Lavras da Universidade Federal de Lavras, Minas Gerais" xlink:href="http://grbio.org/institution/universidade-federal-de-lavras" xlink:type="simple">ISLA</named-content> without catalog number • 2 ♂; Catas Altas, Vale, Mina Fábrica Nova, cave FN_0001; <named-content xmlns:xlink="http://www.w3.org/1999/xlink" content-type="dwc:verbatimCoordinates" xlink:type="simple"><named-content content-type="geo-json" specific-use="{&#34;type&#34;:&#34;Point&#34;,&#34;coordinates&#34;:[-43.438458,-20.207414]}" id="NCID0ELTAG" xlink:type="simple">20°12'26.69"S, 43°26'18.45"W</named-content></named-content> (WGS84); 18.IX.2020; Eq. Spelayon et al. leg.; <named-content xmlns:xlink="http://www.w3.org/1999/xlink" content-type="dwc:institutional_code" xlink:title="Coleção de Invertebrados Subterrâneos de Lavras da Universidade Federal de Lavras, Minas Gerais" xlink:href="http://grbio.org/institution/universidade-federal-de-lavras" xlink:type="simple">ISLA</named-content> 84748 • 1 ♂; Presidente Olegário, Gruta da Caieira; <named-content xmlns:xlink="http://www.w3.org/1999/xlink" content-type="dwc:verbatimCoordinates" xlink:type="simple"><named-content content-type="geo-json" specific-use="{&#34;type&#34;:&#34;Point&#34;,&#34;coordinates&#34;:[-46.087778,-18.323331]}" id="NCID0EYTAG" xlink:type="simple">18°19'23.99"S, 46°5'16.00"W</named-content></named-content> (WGS-84); 11.X.2010; without collector; <named-content xmlns:xlink="http://www.w3.org/1999/xlink" content-type="dwc:institutional_code" xlink:title="Coleção de Invertebrados Subterrâneos de Lavras da Universidade Federal de Lavras, Minas Gerais" xlink:href="http://grbio.org/institution/universidade-federal-de-lavras" xlink:type="simple">ISLA</named-content> 3102 • 1♂; Arcos/Pains, Agrimg (AGR), 002_001_003; <named-content xmlns:xlink="http://www.w3.org/1999/xlink" content-type="dwc:verbatimCoordinates" xlink:type="simple"><named-content content-type="geo-json" specific-use="{&#34;type&#34;:&#34;Point&#34;,&#34;coordinates&#34;:[-45.576908,-20.339242]}" id="NCID0EFUAG" xlink:type="simple">20°20'21.27"S, 45°34'36.87"W</named-content></named-content> (WGS84); Eq. Spelayon et al. leg.; <named-content xmlns:xlink="http://www.w3.org/1999/xlink" content-type="dwc:institutional_code" xlink:title="Coleção de Invertebrados Subterrâneos de Lavras da Universidade Federal de Lavras, Minas Gerais" xlink:href="http://grbio.org/institution/universidade-federal-de-lavras" xlink:type="simple">ISLA</named-content> 51729 • 1 ♂; Monte Verde; 11.XII.1969; J. Halik leg., <named-content xmlns:xlink="http://www.w3.org/1999/xlink" content-type="dwc:institutional_code" xlink:title="Museu de Zoologia da Universidade de São Paulo, São Paulo" xlink:href="http://grbio.org/institution/museu-de-zoologia-da-universidade-de-sao-paulo" xlink:type="simple">MZUSP</named-content> 9482 • 1 ♀; same localilty; 27.XI.1969; J. Halik leg.; <named-content xmlns:xlink="http://www.w3.org/1999/xlink" content-type="dwc:institutional_code" xlink:title="Museu de Zoologia da Universidade de São Paulo, São Paulo" xlink:href="http://grbio.org/institution/museu-de-zoologia-da-universidade-de-sao-paulo" xlink:type="simple">MZUSP</named-content> 9122 – <bold>São Paulo</bold> state • 2 ♂; Campos do Jordão; 18.XII.1944; F. Lane leg.; <named-content xmlns:xlink="http://www.w3.org/1999/xlink" content-type="dwc:institutional_code" xlink:title="Museu de Zoologia da Universidade de São Paulo, São Paulo" xlink:href="http://grbio.org/institution/museu-de-zoologia-da-universidade-de-sao-paulo" xlink:type="simple">MZUSP</named-content> without catalog number• 1 ♂; Monte Alegre, Fazenda Santa Maria; 1100 m elev.; 28–30.XII.1942; Zoppei &amp; Dente leg.; <named-content xmlns:xlink="http://www.w3.org/1999/xlink" content-type="dwc:institutional_code" xlink:title="Museu de Zoologia da Universidade de São Paulo, São Paulo" xlink:href="http://grbio.org/institution/museu-de-zoologia-da-universidade-de-sao-paulo" xlink:type="simple">MZUSP</named-content> without catalog number• 1 ♂; Santo Antônio do Pinhal (Pindamonhangaba, sic), Estação Eugênio Lefevre; 1200 m elev.; 24.I.1963; Exp. Dep. Zool. leg.; <italic><tp:taxon-name><tp:taxon-name-part taxon-name-part-type="genus" reg="Photuris">Photuris</tp:taxon-name-part></tp:taxon-name></italic>, Silveira det. 2012; <named-content xmlns:xlink="http://www.w3.org/1999/xlink" content-type="dwc:institutional_code" xlink:title="Museu de Zoologia da Universidade de São Paulo, São Paulo" xlink:href="http://grbio.org/institution/museu-de-zoologia-da-universidade-de-sao-paulo" xlink:type="simple">MZUSP</named-content> without catalog number – <bold>Rio de Janeiro</bold> state • 1♂, 1♀; Teresópolis, Parque Nacional da Serra dos Órgãos, represa do Rio Beija-flor; 14–17.I.2015; Silveira leg.; <named-content xmlns:xlink="http://www.w3.org/1999/xlink" content-type="dwc:institutional_code" xlink:title="Coleção Professor José Alfredo Dutra da Universidade Federal do Rio de Janeiro" xlink:href="http://grbio.org/institution/universidade-federal-do-rio-de-janeiro" xlink:type="simple">DZRJ</named-content> 3543.</p><p><bold>Pupa.</bold> Unknown.</p></tp:treatment-sec><tp:treatment-sec sec-type="First instar to mature larva" id="SECID0E3VAG"><title>First instar to mature larva</title><p><bold>(possibly 6<sup>th</sup> instar) (Figs <xref ref-type="fig" rid="F2">2</xref>–<xref ref-type="fig" rid="F4">4</xref>).</bold> Body dorsal view (from anterior margin of pronotum to posterior margin of abdominal tergite IX) 2.5–14 mm long, about 2 times longer than wide, oblong (pronotum semicircular, widest at metathorax and gradually decreasing in width posteriorly from abdominal segment III, dorsoventrally flattened. Head dark brown, median region in front of frontal suture paler (Fig. <xref ref-type="fig" rid="F3">3C</xref>); dorsal surface of body ochre, pronotum medially with a pair of brown elongate spots on anterior half (sometimes almost contiguous), a parasagittal pair of shorter brown spots on posterior margin (sometimes obsolete), mesothoracic, metathoracic and abdominal tergites I–VIII with median trapezoidal brown spot from anterior to posterior margins, about 1/3 as wide as tergite (Fig. <xref ref-type="fig" rid="F3">3A, B</xref>). Tegument with setae of four types: most surface covered with dense, yellow short decumbent (lying on surface), semi erect and erect setae; edges with few darker stouter and longer setae. (Fig. <xref ref-type="fig" rid="F3">3A, B</xref>). <bold><italic>Head</italic></bold> (Figs <xref ref-type="fig" rid="F3">3C, D</xref>, <xref ref-type="fig" rid="F4">4A, B</xref>). About 1.5 times longer than wide (length up to nasale), almost entirely retractable into prothorax (only mandibles and antenna visible in dorsal view when head retracted), sides weakly converging posteriorly, posterior margin with wide triangular notch (Figs <xref ref-type="fig" rid="F3">3C</xref>, <xref ref-type="fig" rid="F4">4A</xref>); laterodorsal surface with long, fine setae, one stemma with convex lens laterally at base of antennifer (Fig. <xref ref-type="fig" rid="F4">4A</xref>); antennifer membranous, as long as basal antennomere (Fig. <xref ref-type="fig" rid="F4">4A</xref>). Frontal arms V-shaped, well impressed posteriorly, almost reaching ½ length of head (Figs <xref ref-type="fig" rid="F3">3C</xref>, <xref ref-type="fig" rid="F4">4A</xref>); epicranial stem very short; clypeolabrum fused to frons, each lateral part darkly sclerotized with anterior edge bisinuous, median part translucent, with dark fusiform plate at middle; plate with anterior part fused to head capsule, forming acute tooth; posterior part fused to epipharynx and visible through translucent cuticle (Fig. <xref ref-type="fig" rid="F3">3A, B</xref>). Antennae elongate, with three antennomeres, antennomere I partially sclerotized, sparsely setose, cylindrical; antennomere II 1.4–1.7 times longer than I, fully sclerotized, sparsely setose, laterally flattened, apex ventrally with elliptical, flattened sensorium; antennomere III 0.2× as long as antennomere II, attached dorsally to antennomere II, digitiform, subapically one seta and one dome-like projection, apically three spiniform projections (Fig. <xref ref-type="fig" rid="F4">4C</xref>). Epipharynx with cross-shaped sclerite and two triangular striate plates; plates with anterior margin densely covered with fine setae and two orifices at lateral margins; hypopharynx with anterior part bilobed, densely setose; median part triangular darkly sclerotized, glabrous; posterior part elongate, semitubular. Mandibles symmetrical, falcate, with a channel opening near apex at outer edge, lateroventral edge with dense row of fine setae from base to channel opening; ventromesal margin posteriorly to retinaculum with shorter setae; retinaculum well developed, forming a large, acute tooth; mesal membranous extension densely setose (Fig. <xref ref-type="fig" rid="F4">4D</xref>). Maxillolabial complex separated from ventral head capsule by narrow membrane; maxillae with cardo as long as wide, 0.25 times as long as stripes; stipites about 2.5 times longer than narrow, with short membranous area on anterior margin, covered with fine setae irregularly distributed, denser laterally, four stouter setae (three laterally, one anteromedially; palpus 4-segmented, tapering toward apex, with sparse fine setae, palpomere I 1.1–1.2 times wider than long, palpomeres II and III transverse, about 1/5–1/4 as long as I, palpomere IV conical 3 times longer than III; galea 2-articulated: basal palpomere triangular, as wide as long; apical palpomere digitiform, 3 times longer than wide, with one stouter long seta apically (as long as palpomere IV) and few shorter setae; lacinia consisting of densely structure connected to dorsomesal stipital edge; labium: prementum covered with fine setae, one stouter setae near each palpus, anterior edge emarginated between palpi, long dark endocarina at midline; palpus two segmented, apical palpomere as long as the basal one, strongly tapered apicad; mentum with anterior 1/3 membranous; posterior 2/3 sclerotized with pair of long setae posteriorly; submentum and gula membranous (Fig. <xref ref-type="fig" rid="F4">4B</xref>). Post-occipital membrane as long as head, with elongate lateral sclerotization wider and contiguous on prothoracic collar. <bold><italic>Thorax</italic></bold> (Fig. <xref ref-type="fig" rid="F3">3A, B</xref>): dorsal surface covered with short decumbent, semierect and erect setae, tip of posterior angle with one stouter, longer setae (about 4–5 times longer than fine setae), one parasagittal pair of longer stout setae on posterior edge, ventral surface evenly weakly sclerotized, except by darkly sclerotized thin strand at base of coxae (Fig. <xref ref-type="fig" rid="F3">3A, B</xref>). Pronotum semielliptical 1.6–1.9 times wider than long, posterior margin slightly curved posterad, anterior margin with two pairs anteriorly and one pair anterolaterally of stouter, longer setae (3–5 times longer than fine setae), one pair of parasagittal stouter, longer setae (3 times longer than fine setae) at midlength (Fig. <xref ref-type="fig" rid="F3">3A</xref>); prothoracic collar weakly sclerotized, ventrally covered with short setae, two pairs of longer, stouter setae anteriorly (Fig. <xref ref-type="fig" rid="F3">3C, D</xref>); prosternum weakly sclerotized, covered with short setae, each anterior corner with one stouter, longer setae (Fig. <xref ref-type="fig" rid="F3">3D</xref>). Mesonotum as long as metanotum, both transverse, with anterior and posterior angles almost straight, with transverse pigmented impression parallel to anterior edge (Fig. <xref ref-type="fig" rid="F3">3A</xref>); mesonotum 3.0–3.3 times wider than long (Fig. <xref ref-type="fig" rid="F3">3A</xref>); metanotum 3.8–4.0 times wider than long (Fig. <xref ref-type="fig" rid="F3">3A</xref>); mesepisternum with a functional biforous spiracle on anterior corner. <bold><italic>Legs</italic></bold> (Fig. <xref ref-type="fig" rid="F3">3E–G</xref>): evenly sclerotized, pretarsus darker, with short spiniform setae becoming stiffer and darker from coxa to tarsus, tibia with one longer stouter seta ventrally (about 5 times longer than short setae); pretarsus with one seta on each side at base (Fig. <xref ref-type="fig" rid="F3">3D</xref>). <bold><italic>Abdomen</italic></bold> (Fig. <xref ref-type="fig" rid="F3">3A, B</xref>) dorsal surface covered with short decumbent, semierect and erect setae, tip of posterior angle with one stouter, longer setae (about 4–5 times longer than fine setae), one pair of longer stouter setae parasagittally; median tergites transverse, gradually narrowed posterad from segment III; I–VIII with anterior angles rounded, posterior angles acute, and transverse pigmented impression parallel to anterior edge, median tergite IX almost circular (dorsal visible part semicircular), about 0.5 times as long as VIII, margin with one pair of stouter longer seta lateroposteriorlly (Fig. <xref ref-type="fig" rid="F3">3A</xref>). Ventral surface evenly sclerotized, covered with light brown, fine, decumbent and semi-erect setae; laterotergites as long as wide, 0.5–0.8 times as wide as median sternites (widened apicad), inner edge overlapping the lateral edge of the median sternite, posterior edge with 6–7 stouter, longer setae (1.5–2.0 times longer than fine semi erect seta), posterior angle with one stouter, long seta (about 5.0 times longer than fine semi-erect setae), spiracles on lateral edge at midlength; whitish spot (photic organ) occupying almost entirely the laterotergite VIII; median sternites I–VIII trapezoidal, posterior edge with several stouter setae, two pairs of setae 3–4 times longer than fine semi-erect setae (one pair parasagittal, one pair lateral); median sternite IX 1.5 times longer than VIII; segment X ventroapical, membranous, except for a darkly sclerotized transverse strand; pygopodia finger-like, with several dense rows of minutely sclerotized hooks (Fig. <xref ref-type="fig" rid="F3">3B</xref>).</p></tp:treatment-sec><tp:treatment-sec sec-type="material" id="SECID0EL1AG"><title>Material examined (larvae).</title><p>Brazil – <bold>Minas Gerais</bold> • 19 larvae; Mariana, Vale – Mina Fabrica Nova, cave FN_0005; <named-content xmlns:xlink="http://www.w3.org/1999/xlink" content-type="dwc:verbatimCoordinates" xlink:type="simple"><named-content content-type="geo-json" specific-use="{&#34;type&#34;:&#34;Point&#34;,&#34;coordinates&#34;:[-43.434142,-20.221767]}" id="NCID0EW1AG" xlink:type="simple">20°13'18.36"S, 43°26'2.91"W</named-content></named-content> (WGS84); 2–3.XII.2020; Eq. Spelayon et al. leg; <named-content xmlns:xlink="http://www.w3.org/1999/xlink" content-type="dwc:institutional_code" xlink:title="Coleção de Invertebrados Subterrâneos de Lavras da Universidade Federal de Lavras, Minas Gerais" xlink:href="http://grbio.org/institution/universidade-federal-de-lavras" xlink:type="simple">ISLA</named-content> 83940 (6 larvae 12–14 mm length), <named-content xmlns:xlink="http://www.w3.org/1999/xlink" content-type="dwc:institutional_code" xlink:title="Coleção de Invertebrados Subterrâneos de Lavras da Universidade Federal de Lavras, Minas Gerais" xlink:href="http://grbio.org/institution/universidade-federal-de-lavras" xlink:type="simple">ISLA</named-content> 78905, 83917 [antigo] (1 larvae 4 mm length), <named-content xmlns:xlink="http://www.w3.org/1999/xlink" content-type="dwc:institutional_code" xlink:title="Coleção de Invertebrados Subterrâneos de Lavras da Universidade Federal de Lavras, Minas Gerais" xlink:href="http://grbio.org/institution/universidade-federal-de-lavras" xlink:type="simple">ISLA</named-content> 83939 (5 larvae 10–13 mm length), <named-content xmlns:xlink="http://www.w3.org/1999/xlink" content-type="dwc:institutional_code" xlink:title="Coleção de Invertebrados Subterrâneos de Lavras da Universidade Federal de Lavras, Minas Gerais" xlink:href="http://grbio.org/institution/universidade-federal-de-lavras" xlink:type="simple">ISLA</named-content> 83918 (1 larva 2.5 mm length), <named-content xmlns:xlink="http://www.w3.org/1999/xlink" content-type="dwc:institutional_code" xlink:title="Coleção de Invertebrados Subterrâneos de Lavras da Universidade Federal de Lavras, Minas Gerais" xlink:href="http://grbio.org/institution/universidade-federal-de-lavras" xlink:type="simple">ISLA</named-content> 83913 (1 larva cut in half), <named-content xmlns:xlink="http://www.w3.org/1999/xlink" content-type="dwc:institutional_code" xlink:title="Coleção de Invertebrados Subterrâneos de Lavras da Universidade Federal de Lavras, Minas Gerais" xlink:href="http://grbio.org/institution/universidade-federal-de-lavras" xlink:type="simple">ISLA</named-content> 83919 (1 larva 3.0 mm length), <named-content xmlns:xlink="http://www.w3.org/1999/xlink" content-type="dwc:institutional_code" xlink:title="Coleção de Invertebrados Subterrâneos de Lavras da Universidade Federal de Lavras, Minas Gerais" xlink:href="http://grbio.org/institution/universidade-federal-de-lavras" xlink:type="simple">ISLA</named-content> 83915 (1 larva 11 mm length), <named-content xmlns:xlink="http://www.w3.org/1999/xlink" content-type="dwc:institutional_code" xlink:title="Coleção de Invertebrados Subterrâneos de Lavras da Universidade Federal de Lavras, Minas Gerais" xlink:href="http://grbio.org/institution/universidade-federal-de-lavras" xlink:type="simple">ISLA</named-content> 83916 (3 larvae 4–14 mm); • 6 larvae; same data, but cave FN_0004; <named-content xmlns:xlink="http://www.w3.org/1999/xlink" content-type="dwc:verbatimCoordinates" xlink:type="simple"><named-content content-type="geo-json" specific-use="{&#34;type&#34;:&#34;Point&#34;,&#34;coordinates&#34;:[-43.434064,-20.221764]}" id="NCID0EG3AG" xlink:type="simple">20°13'18.35"S, 43°26'2.63"W</named-content></named-content> (WGS84); 01.XII.2020; <named-content xmlns:xlink="http://www.w3.org/1999/xlink" content-type="dwc:institutional_code" xlink:title="Coleção de Invertebrados Subterrâneos de Lavras da Universidade Federal de Lavras, Minas Gerais" xlink:href="http://grbio.org/institution/universidade-federal-de-lavras" xlink:type="simple">ISLA</named-content> 83934 (1 larva 3 mm length), <named-content xmlns:xlink="http://www.w3.org/1999/xlink" content-type="dwc:institutional_code" xlink:title="Coleção de Invertebrados Subterrâneos de Lavras da Universidade Federal de Lavras, Minas Gerais" xlink:href="http://grbio.org/institution/universidade-federal-de-lavras" xlink:type="simple">ISLA</named-content> 83931 (1 larva 3 mm length), <named-content xmlns:xlink="http://www.w3.org/1999/xlink" content-type="dwc:institutional_code" xlink:title="Coleção de Invertebrados Subterrâneos de Lavras da Universidade Federal de Lavras, Minas Gerais" xlink:href="http://grbio.org/institution/universidade-federal-de-lavras" xlink:type="simple">ISLA</named-content> 83938 (2 larvae 12–13 mm), <named-content xmlns:xlink="http://www.w3.org/1999/xlink" content-type="dwc:institutional_code" xlink:title="Coleção de Invertebrados Subterrâneos de Lavras da Universidade Federal de Lavras, Minas Gerais" xlink:href="http://grbio.org/institution/universidade-federal-de-lavras" xlink:type="simple">ISLA</named-content> 83932 (1 larva 8 mm length) • 1 larva; same data, but cave FN_0027; <named-content xmlns:xlink="http://www.w3.org/1999/xlink" content-type="dwc:verbatimCoordinates" xlink:type="simple"><named-content content-type="geo-json" specific-use="{&#34;type&#34;:&#34;Point&#34;,&#34;coordinates&#34;:[-43.437500,-20.223764]}" id="NCID0EC4AG" xlink:type="simple">20°13'25.55"S, 43°26'15.00"W</named-content></named-content>; 24.IX–09.X.2020; <named-content xmlns:xlink="http://www.w3.org/1999/xlink" content-type="dwc:institutional_code" xlink:title="Coleção de Invertebrados Subterrâneos de Lavras da Universidade Federal de Lavras, Minas Gerais" xlink:href="http://grbio.org/institution/universidade-federal-de-lavras" xlink:type="simple">ISLA</named-content> 83956 (12 mm length) • 1 larvae; same data, but cave FN_0006; <named-content xmlns:xlink="http://www.w3.org/1999/xlink" content-type="dwc:verbatimCoordinates" xlink:type="simple"><named-content content-type="geo-json" specific-use="{&#34;type&#34;:&#34;Point&#34;,&#34;coordinates&#34;:[-43.430478,-20.218644]}" id="NCID0EP4AG" xlink:type="simple">20°13'7.12"S, 43°25'49.72"W</named-content></named-content> (WGS84); <named-content xmlns:xlink="http://www.w3.org/1999/xlink" content-type="dwc:institutional_code" xlink:title="Coleção de Invertebrados Subterrâneos de Lavras da Universidade Federal de Lavras, Minas Gerais" xlink:href="http://grbio.org/institution/universidade-federal-de-lavras" xlink:type="simple">ISLA</named-content> 83957 (10 mm length) • 6 larvae; same data, but cave FN_0025; <named-content xmlns:xlink="http://www.w3.org/1999/xlink" content-type="dwc:verbatimCoordinates" xlink:type="simple"><named-content content-type="geo-json" specific-use="{&#34;type&#34;:&#34;Point&#34;,&#34;coordinates&#34;:[-43.443225,-20.216825]}" id="NCID0E34AG" xlink:type="simple">20°13'0.57"S, 43°26'35.61"W</named-content></named-content> (WGS84); 24.IX–30.X.2020; <named-content xmlns:xlink="http://www.w3.org/1999/xlink" content-type="dwc:institutional_code" xlink:title="Coleção de Invertebrados Subterrâneos de Lavras da Universidade Federal de Lavras, Minas Gerais" xlink:href="http://grbio.org/institution/universidade-federal-de-lavras" xlink:type="simple">ISLA</named-content> 83947 (1 larva 13 mm length), <named-content xmlns:xlink="http://www.w3.org/1999/xlink" content-type="dwc:institutional_code" xlink:title="Coleção de Invertebrados Subterrâneos de Lavras da Universidade Federal de Lavras, Minas Gerais" xlink:href="http://grbio.org/institution/universidade-federal-de-lavras" xlink:type="simple">ISLA</named-content> 83945 (2 larvae 11–12 mm length), <named-content xmlns:xlink="http://www.w3.org/1999/xlink" content-type="dwc:institutional_code" xlink:title="Coleção de Invertebrados Subterrâneos de Lavras da Universidade Federal de Lavras, Minas Gerais" xlink:href="http://grbio.org/institution/universidade-federal-de-lavras" xlink:type="simple">ISLA</named-content> 83903 (1 larva 11 mm length), <named-content xmlns:xlink="http://www.w3.org/1999/xlink" content-type="dwc:institutional_code" xlink:title="Coleção de Invertebrados Subterrâneos de Lavras da Universidade Federal de Lavras, Minas Gerais" xlink:href="http://grbio.org/institution/universidade-federal-de-lavras" xlink:type="simple">ISLA</named-content> 83946 (2 larvae 10–13 mm length) • 6 larvae; same data, but cave FN_0003; <named-content xmlns:xlink="http://www.w3.org/1999/xlink" content-type="dwc:verbatimCoordinates" xlink:type="simple"><named-content content-type="geo-json" specific-use="{&#34;type&#34;:&#34;Point&#34;,&#34;coordinates&#34;:[-43.434100,-20.222000]}" id="NCID0EY5AG" xlink:type="simple">20°13'19.20"S, 43°26'2.76"W</named-content></named-content> (WGS84); 03–04.XII.2020; <named-content xmlns:xlink="http://www.w3.org/1999/xlink" content-type="dwc:institutional_code" xlink:title="Coleção de Invertebrados Subterrâneos de Lavras da Universidade Federal de Lavras, Minas Gerais" xlink:href="http://grbio.org/institution/universidade-federal-de-lavras" xlink:type="simple">ISLA</named-content> 83926 (1 larva 2.5 mm length); <named-content xmlns:xlink="http://www.w3.org/1999/xlink" content-type="dwc:institutional_code" xlink:title="Coleção de Invertebrados Subterrâneos de Lavras da Universidade Federal de Lavras, Minas Gerais" xlink:href="http://grbio.org/institution/universidade-federal-de-lavras" xlink:type="simple">ISLA</named-content> 83924 (5 larvae10–13 mm length) • 2 larvae; same data, but cave FN_0002; <named-content xmlns:xlink="http://www.w3.org/1999/xlink" content-type="dwc:verbatimCoordinates" xlink:type="simple"><named-content content-type="geo-json" specific-use="{&#34;type&#34;:&#34;Point&#34;,&#34;coordinates&#34;:[-43.431175,-20.227358]}" id="NCID0EK6AG" xlink:type="simple">20°13'38.49"S, 43°25'52.23"W</named-content></named-content> (WGS84); 04.XII.2020; <named-content xmlns:xlink="http://www.w3.org/1999/xlink" content-type="dwc:institutional_code" xlink:title="Coleção de Invertebrados Subterrâneos de Lavras da Universidade Federal de Lavras, Minas Gerais" xlink:href="http://grbio.org/institution/universidade-federal-de-lavras" xlink:type="simple">ISLA</named-content> 83937 (1 larva 4 mm length), <named-content xmlns:xlink="http://www.w3.org/1999/xlink" content-type="dwc:institutional_code" xlink:title="Coleção de Invertebrados Subterrâneos de Lavras da Universidade Federal de Lavras, Minas Gerais" xlink:href="http://grbio.org/institution/universidade-federal-de-lavras" xlink:type="simple">ISLA</named-content> 83935 (1 larva 11 mm length) • 7 larvae; Dores de Guanhães, G. Energia, cave CAV 05; <named-content xmlns:xlink="http://www.w3.org/1999/xlink" content-type="dwc:verbatimCoordinates" xlink:type="simple"><named-content content-type="geo-json" specific-use="{&#34;type&#34;:&#34;Point&#34;,&#34;coordinates&#34;:[-42.890900,-19.025806]}" id="NCID0E36AG" xlink:type="simple">19°1'32.90"S, 42°53'27.24"W</named-content></named-content> (WGS84); 30.I–03.II.2017; Eq. Spelayon et al. leg.; <named-content xmlns:xlink="http://www.w3.org/1999/xlink" content-type="dwc:institutional_code" xlink:title="Coleção de Invertebrados Subterrâneos de Lavras da Universidade Federal de Lavras, Minas Gerais" xlink:href="http://grbio.org/institution/universidade-federal-de-lavras" xlink:type="simple">ISLA</named-content> 52343 (11–13 mm length); • 1 larva; same data, but 29–31.V.2017; <named-content xmlns:xlink="http://www.w3.org/1999/xlink" content-type="dwc:institutional_code" xlink:title="Coleção de Invertebrados Subterrâneos de Lavras da Universidade Federal de Lavras, Minas Gerais" xlink:href="http://grbio.org/institution/universidade-federal-de-lavras" xlink:type="simple">ISLA</named-content> 52341 (13 mm length); • 2 larvae; same data but CAV 008; Lat. 19,0640/Long. 42,9270; <named-content xmlns:xlink="http://www.w3.org/1999/xlink" content-type="dwc:institutional_code" xlink:title="Coleção de Invertebrados Subterrâneos de Lavras da Universidade Federal de Lavras, Minas Gerais" xlink:href="http://grbio.org/institution/universidade-federal-de-lavras" xlink:type="simple">ISLA</named-content> 52344 (7–9 mm length) • 1 larva; same data, but cave DGN005; <named-content xmlns:xlink="http://www.w3.org/1999/xlink" content-type="dwc:verbatimCoordinates" xlink:type="simple"><named-content content-type="geo-json" specific-use="{&#34;type&#34;:&#34;Point&#34;,&#34;coordinates&#34;:[-42.865100,-19.040303]}" id="NCID0ETABG" xlink:type="simple">19°2'25.09"S, 42°51'54.36"W</named-content></named-content> (WGS84); 11–15.XII.2015; <named-content xmlns:xlink="http://www.w3.org/1999/xlink" content-type="dwc:institutional_code" xlink:title="Coleção de Invertebrados Subterrâneos de Lavras da Universidade Federal de Lavras, Minas Gerais" xlink:href="http://grbio.org/institution/universidade-federal-de-lavras" xlink:type="simple">ISLA</named-content> 45434 (7–10 mm length) • 1 larva; same data but, Energia cave SPT 004; <named-content xmlns:xlink="http://www.w3.org/1999/xlink" content-type="dwc:verbatimCoordinates" xlink:type="simple"><named-content content-type="geo-json" specific-use="{&#34;type&#34;:&#34;Point&#34;,&#34;coordinates&#34;:[-42.924203,-19.028503]}" id="NCID0EABBG" xlink:type="simple">19°1'42.61"S; 42°55'27.13"W</named-content></named-content> (WGS84); 11–12.XII.2015; <named-content xmlns:xlink="http://www.w3.org/1999/xlink" content-type="dwc:institutional_code" xlink:title="Coleção de Invertebrados Subterrâneos de Lavras da Universidade Federal de Lavras, Minas Gerais" xlink:href="http://grbio.org/institution/universidade-federal-de-lavras" xlink:type="simple">ISLA</named-content> 45513 (8–10 mm length) • 1 larva; same data, but G.E.-S2_NOVA 004; <named-content xmlns:xlink="http://www.w3.org/1999/xlink" content-type="dwc:verbatimCoordinates" xlink:type="simple"><named-content content-type="geo-json" specific-use="{&#34;type&#34;:&#34;Point&#34;,&#34;coordinates&#34;:[-42.927806,-18.983206]}" id="NCID0ENBBG" xlink:type="simple">18°58'59.54"S, 42°55'40.10"W</named-content></named-content> (WGS84); 5–7.VII.2016; <named-content xmlns:xlink="http://www.w3.org/1999/xlink" content-type="dwc:institutional_code" xlink:title="Coleção de Invertebrados Subterrâneos de Lavras da Universidade Federal de Lavras, Minas Gerais" xlink:href="http://grbio.org/institution/universidade-federal-de-lavras" xlink:type="simple">ISLA</named-content> 45596 (5 mm length); • 3 larvae; same data but NOVA_003; <named-content xmlns:xlink="http://www.w3.org/1999/xlink" content-type="dwc:verbatimCoordinates" xlink:type="simple"><named-content content-type="geo-json" specific-use="{&#34;type&#34;:&#34;Point&#34;,&#34;coordinates&#34;:[-42.932708,-18.991300]}" id="NCID0E1BBG" xlink:type="simple">18°59'28.68"S, 42°55'57.75"W</named-content></named-content> (WGS84); <named-content xmlns:xlink="http://www.w3.org/1999/xlink" content-type="dwc:institutional_code" xlink:title="Coleção de Invertebrados Subterrâneos de Lavras da Universidade Federal de Lavras, Minas Gerais" xlink:href="http://grbio.org/institution/universidade-federal-de-lavras" xlink:type="simple">ISLA</named-content> 45595 (6–12 mm length); • 1 larva; same data, but G. Energia SPT 004; <named-content xmlns:xlink="http://www.w3.org/1999/xlink" content-type="dwc:verbatimCoordinates" xlink:type="simple"><named-content content-type="geo-json" specific-use="{&#34;type&#34;:&#34;Point&#34;,&#34;coordinates&#34;:[-42.924203,-19.028503]}" id="NCID0EHCBG" xlink:type="simple">19°1'42.61"S, 42°55'27.13"W</named-content></named-content> (WGS84); 17–20.VII.2015; <named-content xmlns:xlink="http://www.w3.org/1999/xlink" content-type="dwc:institutional_code" xlink:title="Coleção de Invertebrados Subterrâneos de Lavras da Universidade Federal de Lavras, Minas Gerais" xlink:href="http://grbio.org/institution/universidade-federal-de-lavras" xlink:type="simple">ISLA</named-content> 45514 (9 mm length); • 1 larva; same data, but G.Energia, cave DGN 005, DGN005; <named-content xmlns:xlink="http://www.w3.org/1999/xlink" content-type="dwc:verbatimCoordinates" xlink:type="simple"><named-content content-type="geo-json" specific-use="{&#34;type&#34;:&#34;Point&#34;,&#34;coordinates&#34;:[-42.865100,-19.040303]}" id="NCID0EUCBG" xlink:type="simple">19°2'25.09"S, 42°51'54.36"W</named-content></named-content> (WGS84); 19–21.VII.2015; <named-content xmlns:xlink="http://www.w3.org/1999/xlink" content-type="dwc:institutional_code" xlink:title="Coleção de Invertebrados Subterrâneos de Lavras da Universidade Federal de Lavras, Minas Gerais" xlink:href="http://grbio.org/institution/universidade-federal-de-lavras" xlink:type="simple">ISLA</named-content> 45436 (10 mm length) • 2 larvae; Barão dos Cocais, cave CAV 01; <named-content xmlns:xlink="http://www.w3.org/1999/xlink" content-type="dwc:verbatimCoordinates" xlink:type="simple"><named-content content-type="geo-json" specific-use="{&#34;type&#34;:&#34;Point&#34;,&#34;coordinates&#34;:[-43.565700,-19.998231]}" id="NCID0EBDBG" xlink:type="simple">19°59'53.63"S, 43°33'56.52"W</named-content></named-content> (WGS84); 06.III.2016; Fábio Bondezan leg; <named-content xmlns:xlink="http://www.w3.org/1999/xlink" content-type="dwc:institutional_code" xlink:title="Coleção de Invertebrados Subterrâneos de Lavras da Universidade Federal de Lavras, Minas Gerais" xlink:href="http://grbio.org/institution/universidade-federal-de-lavras" xlink:type="simple">ISLA</named-content> 47284 (13 mm length); • 1 larva; same data, but cave RF_0092; <named-content xmlns:xlink="http://www.w3.org/1999/xlink" content-type="dwc:verbatimCoordinates" xlink:type="simple"><named-content content-type="geo-json" specific-use="{&#34;type&#34;:&#34;Point&#34;,&#34;coordinates&#34;:[-43.529747,-19.930956]}" id="NCID0EODBG" xlink:type="simple">19°55'51.44"S, 43°31'47.09"W</named-content></named-content> (WGS84); 18.IX.2014; Eq. Ativo Ambiental leg.; <named-content xmlns:xlink="http://www.w3.org/1999/xlink" content-type="dwc:institutional_code" xlink:title="Coleção de Invertebrados Subterrâneos de Lavras da Universidade Federal de Lavras, Minas Gerais" xlink:href="http://grbio.org/institution/universidade-federal-de-lavras" xlink:type="simple">ISLA</named-content> 471 (12 mm length); • 1 larva; same data, but CAV 11; <named-content xmlns:xlink="http://www.w3.org/1999/xlink" content-type="dwc:verbatimCoordinates" xlink:type="simple"><named-content content-type="geo-json" specific-use="{&#34;type&#34;:&#34;Point&#34;,&#34;coordinates&#34;:[-43.567800,-20.005956]}" id="NCID0E2DBG" xlink:type="simple">20°0'21.44"S, 43°34'4.08"W</named-content></named-content> (WGS84); 7.III.2016; <named-content xmlns:xlink="http://www.w3.org/1999/xlink" content-type="dwc:institutional_code" xlink:title="Coleção de Invertebrados Subterrâneos de Lavras da Universidade Federal de Lavras, Minas Gerais" xlink:href="http://grbio.org/institution/universidade-federal-de-lavras" xlink:type="simple">ISLA</named-content> 47283 (5 mm length); • 1 larva; São Gonçalo do Rio Abaixo, VALE Brucutu, cave BRU_0002; <named-content xmlns:xlink="http://www.w3.org/1999/xlink" content-type="dwc:verbatimCoordinates" xlink:type="simple"><named-content content-type="geo-json" specific-use="{&#34;type&#34;:&#34;Point&#34;,&#34;coordinates&#34;:[-43.437808,-19.889319]}" id="NCID0EIEBG" xlink:type="simple">19°53'21.55"S, 43°26'16.11"W</named-content></named-content> (WGS84); 16.V.2020; Spelayon et al. leg.; <named-content xmlns:xlink="http://www.w3.org/1999/xlink" content-type="dwc:institutional_code" xlink:title="Coleção de Invertebrados Subterrâneos de Lavras da Universidade Federal de Lavras, Minas Gerais" xlink:href="http://grbio.org/institution/universidade-federal-de-lavras" xlink:type="simple">ISLA</named-content> 81940 (7 mm length); • 1 larva; same data, but cave BRU_0008; S <named-content xmlns:xlink="http://www.w3.org/1999/xlink" content-type="dwc:verbatimCoordinates" xlink:type="simple"><named-content content-type="geo-json" specific-use="{&#34;type&#34;:&#34;Point&#34;,&#34;coordinates&#34;:[-43.417531,-19.876039]}" id="NCID0EVEBG" xlink:type="simple">19°52'33.74"S, 43°25'3.11"W</named-content></named-content> (WGS84); 19–23.VIII.2020; <named-content xmlns:xlink="http://www.w3.org/1999/xlink" content-type="dwc:institutional_code" xlink:title="Coleção de Invertebrados Subterrâneos de Lavras da Universidade Federal de Lavras, Minas Gerais" xlink:href="http://grbio.org/institution/universidade-federal-de-lavras" xlink:type="simple">ISLA</named-content> 82162 (11 mm length); • 1 larva; Santana do Riacho, Gruta da Viola; <named-content xmlns:xlink="http://www.w3.org/1999/xlink" content-type="dwc:verbatimCoordinates" xlink:type="simple"><named-content content-type="geo-json" specific-use="{&#34;type&#34;:&#34;Point&#34;,&#34;coordinates&#34;:[-43.616758,-19.295742]}" id="NCID0ECFBG" xlink:type="simple">19°17'44.67"S, 43°37'0.33"W</named-content></named-content> (WGS84); 17.IV.2017; Proj. MG/Rabelo et al. leg.; <named-content xmlns:xlink="http://www.w3.org/1999/xlink" content-type="dwc:institutional_code" xlink:title="Coleção de Invertebrados Subterrâneos de Lavras da Universidade Federal de Lavras, Minas Gerais" xlink:href="http://grbio.org/institution/universidade-federal-de-lavras" xlink:type="simple">ISLA</named-content> 78921 (12 mm length); • 5 larvae; Coração de Jesus, Gruta Sumitumba; <named-content xmlns:xlink="http://www.w3.org/1999/xlink" content-type="dwc:verbatimCoordinates" xlink:type="simple"><named-content content-type="geo-json" specific-use="{&#34;type&#34;:&#34;Point&#34;,&#34;coordinates&#34;:[-44.369006,-16.663306]}" id="NCID0EPFBG" xlink:type="simple">16°39'47.90"S, 44°22'8.42"W</named-content></named-content> (WGS84); 29.I.2015; <named-content xmlns:xlink="http://www.w3.org/1999/xlink" content-type="dwc:institutional_code" xlink:title="Coleção de Invertebrados Subterrâneos de Lavras da Universidade Federal de Lavras, Minas Gerais" xlink:href="http://grbio.org/institution/universidade-federal-de-lavras" xlink:type="simple">ISLA</named-content> 78709 (3 larvae 3–5 mm, 2 larvae 13 mm length) • 1 larva; Lima Duarte, Parque Estadual do Ibitipoca, Gruta Manequinho; <named-content xmlns:xlink="http://www.w3.org/1999/xlink" content-type="dwc:verbatimCoordinates" xlink:type="simple"><named-content content-type="geo-json" specific-use="{&#34;type&#34;:&#34;Point&#34;,&#34;coordinates&#34;:[-43.903100,-21.719900]}" id="NCID0E3FBG" xlink:type="simple">21°43'11.64"S, 43°54'11.16"W</named-content></named-content> (WGS84); <named-content xmlns:xlink="http://www.w3.org/1999/xlink" content-type="dwc:institutional_code" xlink:title="Coleção de Invertebrados Subterrâneos de Lavras da Universidade Federal de Lavras, Minas Gerais" xlink:href="http://grbio.org/institution/universidade-federal-de-lavras" xlink:type="simple">ISLA</named-content> 78708 (10 mm length); • 1 larva; Rio Pardo de Minas, Peixe Bravo, cave Lago; <named-content xmlns:xlink="http://www.w3.org/1999/xlink" content-type="dwc:verbatimCoordinates" xlink:type="simple"><named-content content-type="geo-json" specific-use="{&#34;type&#34;:&#34;Point&#34;,&#34;coordinates&#34;:[-42.745175,-15.998658]}" id="NCID0EJGBG" xlink:type="simple">15°59'55.17"S, 42°44'42.63"W</named-content></named-content> (WGS84); <named-content xmlns:xlink="http://www.w3.org/1999/xlink" content-type="dwc:institutional_code" xlink:title="Coleção de Invertebrados Subterrâneos de Lavras da Universidade Federal de Lavras, Minas Gerais" xlink:href="http://grbio.org/institution/universidade-federal-de-lavras" xlink:type="simple">ISLA</named-content> 78904 (13 mm length).</p></tp:treatment-sec><tp:treatment-sec sec-type="biology" id="SECID0ETGBG"><title>Biology and life cycle.</title><p>The larvae of <italic><tp:taxon-name><tp:taxon-name-part taxon-name-part-type="genus" reg="Photuris">Photuris</tp:taxon-name-part><tp:taxon-name-part taxon-name-part-type="species" reg="elliptica">elliptica</tp:taxon-name-part></tp:taxon-name></italic> were collected only inside caves located in different lithologies, mainly ferruginous rocks (mostly), but also limestone, quartzite, and granite (see above). In general, the larvae are found in aphotic zones, under blocks or on the surface where the floor is formed by fine sediment (sand or clay), places where it is possible to build chambers for their metamorphosis. Regarding food, larvae were observed feeding on guano from insectivorous, carnivorous, and hematophagous bats (Fig. <xref ref-type="fig" rid="F2">2</xref>). Although immature forms are recurrent in caves, adult forms are rarer, and adults are therefore expected to disperse to surface environments after hatching. Inside the cave, bioluminescence was quite difficult to observe. The larvae emitted a very faint greenish light for only a few seconds and then went for a long time without emitting light. The light from the flashlights and human approach (disturbance) seemed to inhibit the larvae from glowing. There were a few observations of luminescence, just after remaining still and keeping the flashlight off for several minutes.</p><p>Many larvae of different sizes were collected, but only mature larvae (those one 12–14 mm length) were reared until adult stages, and, thus, we could not count the exact number of instars. Still, compared with <italic><tp:taxon-name><tp:taxon-name-part taxon-name-part-type="genus" reg="Photuris">Photuris</tp:taxon-name-part><tp:taxon-name-part taxon-name-part-type="species" reg="femoralis">femoralis</tp:taxon-name-part></tp:taxon-name></italic>, <italic><tp:taxon-name><tp:taxon-name-part taxon-name-part-type="genus" reg="Photuris">P.</tp:taxon-name-part><tp:taxon-name-part taxon-name-part-type="species" reg="elliptica">elliptica</tp:taxon-name-part></tp:taxon-name></italic> is a little smaller (<italic><tp:taxon-name><tp:taxon-name-part taxon-name-part-type="genus" reg="Photuris">P.</tp:taxon-name-part><tp:taxon-name-part taxon-name-part-type="species" reg="femoralis">femoralis</tp:taxon-name-part></tp:taxon-name></italic> first instar larva is 2.7 mm, 6<sup>th</sup> instar larva 12.2 mm, adults 10.0–10.6 mm, while <italic><tp:taxon-name><tp:taxon-name-part taxon-name-part-type="genus" reg="Photuris">P.</tp:taxon-name-part><tp:taxon-name-part taxon-name-part-type="species" reg="ellyptica">ellyptica</tp:taxon-name-part></tp:taxon-name></italic> larvae ranged from 2.5–14.0 mm and adults 12.0–13.0 mm length), suggesting that <italic><tp:taxon-name><tp:taxon-name-part taxon-name-part-type="genus" reg="Photuris">P.</tp:taxon-name-part><tp:taxon-name-part taxon-name-part-type="species" reg="elliptica">elliptica</tp:taxon-name-part></tp:taxon-name></italic> has the same number of larval instars as <italic><tp:taxon-name><tp:taxon-name-part taxon-name-part-type="genus" reg="Photuris">P.</tp:taxon-name-part><tp:taxon-name-part taxon-name-part-type="species" reg="femoralis">femoralis</tp:taxon-name-part></tp:taxon-name></italic> (usually six, rarely seven instars). Thus, we probably examined all larval instars, being first instar 2.5–3.0 mm length and sixth 13.0–14.0 mm length. What is more, this indicates that at least the entire larval stage occurs inside caves.</p></tp:treatment-sec><tp:treatment-sec sec-type="distribution" id="SECID0EOJBG"><title>Distribution</title><p><bold>(Fig. <xref ref-type="fig" rid="F12">12</xref>).</bold> Most of the observations of the species were made in caves (larvae) and surface ecosystems (epigean) located in mountainous areas at altitudes of above 1000 m. However, some occurrences were observed in regions at lower altitudes in the north and center-west regions of Minas Gerais. Furthermore, <italic><tp:taxon-name><tp:taxon-name-part taxon-name-part-type="genus" reg="Photuris">P.</tp:taxon-name-part><tp:taxon-name-part taxon-name-part-type="species" reg="elliptica">elliptica</tp:taxon-name-part></tp:taxon-name></italic> species can be found in the Atlantic Forest and Cerrado biomes, located in the states of São Paulo, Rio de Janeiro, and Minas Gerais, Brazil.</p><fig id="F12" position="float" orientation="portrait"><object-id xmlns:xlink="http://www.w3.org/1999/xlink" content-type="doi" xlink:type="simple">10.3897/zookeys.1203.120341.figure12</object-id><object-id xmlns:xlink="http://www.w3.org/1999/xlink" content-type="arpha" xlink:type="simple">E7936F64-A1B1-5452-9713-2FA7EC07D981</object-id><label>Figure 12.</label><caption><p>Political and biogeographic map of Brazil, showing the spatial distribution of <italic><tp:taxon-name><tp:taxon-name-part taxon-name-part-type="genus" reg="Photuris">Photuris</tp:taxon-name-part><tp:taxon-name-part taxon-name-part-type="species" reg="elliptica">elliptica</tp:taxon-name-part></tp:taxon-name></italic> Olivier, which occurs in two different Brazilian continental biomes, the Mata Atlântica and Cerrado. Letters on the map correspond to Brazilian states. Abbreviations: BA, Bahia; DF, Distrito Federal; ES, Espírito Santo; GO, Goiás; MG, Minas Gerais; MS, Mato Grosso do Sul; PR, Paraná; RJ, Rio de Janeiro; SC, Santa Catarina; SP São Paulo</p></caption><graphic xmlns:xlink="http://www.w3.org/1999/xlink" xlink:href="zookeys-1203-071_article-120341__-g012.jpg" position="float" orientation="portrait" xlink:type="simple" id="oo_1057197.jpg"><uri content-type="original_file" xlink:type="simple">https://binary.pensoft.net/fig/1057197</uri></graphic></fig></tp:treatment-sec><tp:treatment-sec><!--Section generated to contain objects referenced in tp:taxon-treatment.--><fig id="F2" position="float" orientation="portrait"><object-id xmlns:xlink="http://www.w3.org/1999/xlink" content-type="doi" xlink:type="simple">10.3897/zookeys.1203.120341.figure2</object-id><object-id xmlns:xlink="http://www.w3.org/1999/xlink" content-type="arpha" xlink:type="simple">5EBA6213-FBF5-506E-B6B3-321A3E112385</object-id><label>Figure 2.</label><caption><p><italic><tp:taxon-name><tp:taxon-name-part taxon-name-part-type="genus" reg="Photuris">Photuris</tp:taxon-name-part><tp:taxon-name-part taxon-name-part-type="species" reg="elliptica">elliptica</tp:taxon-name-part></tp:taxon-name></italic> Olivier, 1886, mature larvae <bold>A</bold> larva eating carnivorous bat guano <bold>B</bold> larvae in the plastic container with fine sediment; arrows indicate pupal chambers.</p></caption><graphic xmlns:xlink="http://www.w3.org/1999/xlink" xlink:href="zookeys-1203-071_article-120341__-g002.jpg" position="float" orientation="portrait" xlink:type="simple" id="oo_1057186.jpg"><uri content-type="original_file" xlink:type="simple">https://binary.pensoft.net/fig/1057186</uri></graphic></fig></tp:treatment-sec><ref-list><ref id="B3"><mixed-citation xmlns:xlink="http://www.w3.org/1999/xlink" xlink:type="simple"><person-group><name name-style="western"><surname>Buschman</surname><given-names>LL</given-names></name></person-group> (<year>1984</year>) <article-title>Larval biology and ecology of <italic><tp:taxon-name><tp:taxon-name-part taxon-name-part-type="genus">Photuris</tp:taxon-name-part></tp:taxon-name></italic> fireflies (<tp:taxon-name><tp:taxon-name-part taxon-name-part-type="family">Lampyridae</tp:taxon-name-part></tp:taxon-name>: <tp:taxon-name><tp:taxon-name-part taxon-name-part-type="order">Coleoptera</tp:taxon-name-part></tp:taxon-name>) in northcentral Florida.</article-title><source>Journal of the Kansas Entomological Society</source><volume>57</volume>(<issue>1</issue>): <fpage>7</fpage>–<lpage>16</lpage>. <ext-link xlink:href="https://www.jstor.org/stable/25084474" ext-link-type="uri" xlink:type="simple">https://www.jstor.org/stable/25084474</ext-link></mixed-citation></ref><ref id="B37"><mixed-citation xmlns:xlink="http://www.w3.org/1999/xlink" xlink:type="simple"><person-group><name name-style="western"><surname>Rosa</surname><given-names>SP</given-names></name></person-group> (<year>2007</year>) <article-title>Description of <italic><tp:taxon-name><tp:taxon-name-part taxon-name-part-type="genus">Photuris</tp:taxon-name-part><tp:taxon-name-part taxon-name-part-type="species">fulvipes</tp:taxon-name-part></tp:taxon-name></italic> (Blanchard) immatures (<tp:taxon-name><tp:taxon-name-part taxon-name-part-type="order">Coleoptera</tp:taxon-name-part></tp:taxon-name>, <tp:taxon-name><tp:taxon-name-part taxon-name-part-type="family">Lampyridae</tp:taxon-name-part></tp:taxon-name>, <tp:taxon-name><tp:taxon-name-part taxon-name-part-type="subfamily">Photurinae</tp:taxon-name-part></tp:taxon-name>) and bionomic aspects under laboratory conditions.</article-title><source>Revista Brasileira de Entomologia</source><volume>51</volume>(<issue>2</issue>): <fpage>125</fpage>–<lpage>130</lpage>. <ext-link xlink:href="10.1590/S0085-56262007000200001" ext-link-type="doi" xlink:type="simple">https://doi.org/10.1590/S0085-56262007000200001</ext-link></mixed-citation></ref><ref id="B33"><mixed-citation xmlns:xlink="http://www.w3.org/1999/xlink" xlink:type="simple"><person-group><name name-style="western"><surname>Olivier</surname><given-names>E</given-names></name></person-group> (<year>1886</year>) <article-title>Études sur les lampyrides. II.</article-title><source>Annales de la Société Entomologique de France</source><volume>6</volume>(<issue>6</issue>): <fpage>201</fpage>–<lpage>216</lpage>.</mixed-citation></ref><ref id="B38"><mixed-citation xmlns:xlink="http://www.w3.org/1999/xlink" xlink:type="simple"><person-group><name name-style="western"><surname>Silveira</surname><given-names>LFL</given-names></name><name name-style="western"><surname>Khattar</surname><given-names>G</given-names></name><name name-style="western"><surname>Vaz</surname><given-names>S</given-names></name><name name-style="western"><surname>Wilson</surname><given-names>VA</given-names></name><name name-style="western"><surname>Souto</surname><given-names>PM</given-names></name><name name-style="western"><surname>Mermudes</surname><given-names>JRM</given-names></name><name name-style="western"><surname>Stanger-Hall</surname><given-names>KF</given-names></name><name name-style="western"><surname>Macedo</surname><given-names>MV</given-names></name><name name-style="western"><surname>Monteiro</surname><given-names>RF</given-names></name></person-group> (<year>2020</year>) <article-title>Natural history of the fireflies of the Serra dos Órgãos mountain range (Brazil: Rio de Janeiro) – one of the ‘hottest’ firefly spots on Earth, with a key to genera (<tp:taxon-name><tp:taxon-name-part taxon-name-part-type="order">Coleoptera</tp:taxon-name-part></tp:taxon-name>: <tp:taxon-name><tp:taxon-name-part taxon-name-part-type="family">Lampyridae</tp:taxon-name-part></tp:taxon-name>).</article-title><source>Journal of Natural History</source><volume>54</volume>(<issue>5–6</issue>): <fpage>275</fpage>–<lpage>308</lpage>. <ext-link xlink:href="10.1080/00222933.2020.1749323" ext-link-type="doi" xlink:type="simple">https://doi.org/10.1080/00222933.2020.1749323</ext-link></mixed-citation></ref><ref id="B40"><mixed-citation xmlns:xlink="http://www.w3.org/1999/xlink" xlink:type="simple"><person-group><name name-style="western"><surname>Souto</surname><given-names>PM</given-names></name><name name-style="western"><surname>Campello</surname><given-names>L</given-names></name><name name-style="western"><surname>Khattar</surname><given-names>G</given-names></name><name name-style="western"><surname>Mermudes</surname><given-names>JRM</given-names></name><name name-style="western"><surname>Monteiro</surname><given-names>RF</given-names></name><name name-style="western"><surname>Silveira</surname><given-names>LFL</given-names></name></person-group> (<year>2019</year>) <article-title>How to design a predatory firefly? Lessons from the <tp:taxon-name><tp:taxon-name-part taxon-name-part-type="subfamily">Photurinae</tp:taxon-name-part></tp:taxon-name> (<tp:taxon-name><tp:taxon-name-part taxon-name-part-type="order">Coleoptera</tp:taxon-name-part></tp:taxon-name>: <tp:taxon-name><tp:taxon-name-part taxon-name-part-type="family">Lampyridae</tp:taxon-name-part></tp:taxon-name>).</article-title><source>Zoologischer Anzeiger</source><volume>278</volume>: <fpage>1</fpage>–<lpage>13</lpage>. <ext-link xlink:href="10.1016/j.jcz.2018.10.006" ext-link-type="doi" xlink:type="simple">https://doi.org/10.1016/j.jcz.2018.10.006</ext-link></mixed-citation></ref><ref id="B42"><mixed-citation xmlns:xlink="http://www.w3.org/1999/xlink" xlink:type="simple"><person-group><name name-style="western"><surname>Zaragoza-Caballero</surname><given-names>S</given-names></name></person-group> (<year>1995</year>) <article-title>La familia <tp:taxon-name><tp:taxon-name-part taxon-name-part-type="family">Lampyridae</tp:taxon-name-part></tp:taxon-name> (<tp:taxon-name><tp:taxon-name-part taxon-name-part-type="order">Coleoptera</tp:taxon-name-part></tp:taxon-name>) en la Estación de Biología Tropical “Los Tuxtlas”. Publicaciones especiales del Instituto de Biologia.</article-title><source>Unam</source><volume>14</volume>: <fpage>7</fpage>–<lpage>93</lpage>.</mixed-citation></ref><ref id="B1"><mixed-citation xmlns:xlink="http://www.w3.org/1999/xlink" xlink:type="simple"><person-group><name name-style="western"><surname>Barber</surname><given-names>HS</given-names></name></person-group> (<year>1951</year>) North American fireflies of the genus <italic><tp:taxon-name><tp:taxon-name-part taxon-name-part-type="genus">Photuris.</tp:taxon-name-part></tp:taxon-name></italic> Smithsonian Miscellaneous Collections 117: 1–58.</mixed-citation></ref><ref id="B29"><mixed-citation xmlns:xlink="http://www.w3.org/1999/xlink" xlink:type="simple"><person-group><name name-style="western"><surname>McDermott</surname><given-names>FA</given-names></name></person-group> (<year>1967</year>) <article-title>The North American fireflies of the genus <italic><tp:taxon-name><tp:taxon-name-part taxon-name-part-type="genus">Photuris</tp:taxon-name-part></tp:taxon-name></italic> DeJean, a modification of Barber’s Key (<tp:taxon-name><tp:taxon-name-part taxon-name-part-type="order">Coleoptera</tp:taxon-name-part></tp:taxon-name>; <tp:taxon-name><tp:taxon-name-part taxon-name-part-type="family">Lampyridae</tp:taxon-name-part></tp:taxon-name>).</article-title><source>Coleopterists Bulletin</source><volume>21</volume>: <fpage>106</fpage>–<lpage>116</lpage>. <ext-link xlink:href="https://www.jstor.org/stable/3999313" ext-link-type="uri" xlink:type="simple">https://www.jstor.org/stable/3999313</ext-link></mixed-citation></ref><ref id="B11"><mixed-citation xmlns:xlink="http://www.w3.org/1999/xlink" xlink:type="simple"><person-group><name name-style="western"><surname>Faust</surname><given-names>LF</given-names></name><name name-style="western"><surname>Davis</surname><given-names>J</given-names></name></person-group> (<year>2019</year>) <article-title>A new species of <italic><tp:taxon-name><tp:taxon-name-part taxon-name-part-type="genus">Photuris</tp:taxon-name-part></tp:taxon-name></italic> Dejean (<tp:taxon-name><tp:taxon-name-part taxon-name-part-type="order">Coleoptera</tp:taxon-name-part></tp:taxon-name>: <tp:taxon-name><tp:taxon-name-part taxon-name-part-type="family">Lampyridae</tp:taxon-name-part></tp:taxon-name>) from a Mississippi cypress swamp, with notes on its behavior.</article-title><source>Coleopterists Bulletin</source><volume>73</volume>(<issue>1</issue>): <fpage>97</fpage>–<lpage>113</lpage>. <ext-link xlink:href="10.1649/0010-065X-73.1.97" ext-link-type="doi" xlink:type="simple">https://doi.org/10.1649/0010-065X-73.1.97</ext-link></mixed-citation></ref><ref id="B16"><mixed-citation xmlns:xlink="http://www.w3.org/1999/xlink" xlink:type="simple"><person-group><name name-style="western"><surname>Fu</surname><given-names>X</given-names></name><name name-style="western"><surname>Ballantyne</surname><given-names>L</given-names></name></person-group> (<year>2021</year>) <article-title>Reproductive systems, transfer and digestion of spermatophores in two Asian <tp:taxon-name><tp:taxon-name-part taxon-name-part-type="subfamily">Luciolinae</tp:taxon-name-part></tp:taxon-name> fireflies (<tp:taxon-name><tp:taxon-name-part taxon-name-part-type="order">Coleoptera</tp:taxon-name-part></tp:taxon-name>: <tp:taxon-name><tp:taxon-name-part taxon-name-part-type="family">Lampyridae</tp:taxon-name-part></tp:taxon-name>).</article-title><source>Insects</source><volume>12</volume>(<issue>4</issue>): <fpage>365</fpage>. <ext-link xlink:href="10.3390/insects12040365" ext-link-type="doi" xlink:type="simple">https://doi.org/10.3390/insects12040365</ext-link></mixed-citation></ref><ref id="B43"><mixed-citation xmlns:xlink="http://www.w3.org/1999/xlink" xlink:type="simple"><person-group><name name-style="western"><surname>Zeballos</surname><given-names>LF</given-names></name><name name-style="western"><surname>Roza</surname><given-names>AS</given-names></name><name name-style="western"><surname>Campello-Gonçalves</surname><given-names>L</given-names></name><name name-style="western"><surname>Vaz</surname><given-names>S</given-names></name><name name-style="western"><surname>Da Fonseca</surname><given-names>CRV</given-names></name><name name-style="western"><surname>Rivera</surname><given-names>SC</given-names></name><name name-style="western"><surname>Silveira</surname><given-names>LFL</given-names></name></person-group> (<year>2023</year>) <article-title>Phylogeny of <italic><tp:taxon-name><tp:taxon-name-part taxon-name-part-type="genus">Scissicauda</tp:taxon-name-part></tp:taxon-name></italic> species, with eight new species, including the first <tp:taxon-name><tp:taxon-name-part taxon-name-part-type="tribe">Photinini</tp:taxon-name-part></tp:taxon-name> fireflies with biflabellate antennae (<tp:taxon-name><tp:taxon-name-part taxon-name-part-type="order">Coleoptera</tp:taxon-name-part></tp:taxon-name>: <tp:taxon-name><tp:taxon-name-part taxon-name-part-type="family">Lampyridae</tp:taxon-name-part></tp:taxon-name>).</article-title><source>Diversity</source><volume>15</volume>(<issue>5</issue>): <fpage>620</fpage>. <ext-link xlink:href="10.3390/d15050620" ext-link-type="doi" xlink:type="simple">https://doi.org/10.3390/d15050620</ext-link></mixed-citation></ref></ref-list></tp:taxon-treatment>
